# Supplementary material for: Memory and decision making interact to shape the value of unchosen options
Source: Nat Commun. 2021 Jul 30;12:4648. doi: 10.1038/s41467-021-24907-x (PMC8324852; doi:10.1038/s41467-021-24907-x)
Supplement: Supplementary file 4 — Source data [file 41467_2021_24907_MOESM4_ESM.zip]

Archive with 18 entries (17 files):
- Source_Data/
- __MACOSX/._Source_Data
- Source_Data/.Rhistory
- __MACOSX/Source_Data/._.Rhistory
- Source_Data/.DS_Store
- __MACOSX/Source_Data/._.DS_Store
- Source_Data/README.html
- __MACOSX/Source_Data/._README.html
- Source_Data/create_figures_from_source_data.Rmd
- __MACOSX/Source_Data/._create_figures_from_source_data.Rmd
- Source_Data/README.md
- __MACOSX/Source_Data/._README.md
- Source_Data/Source_Data.xlsx
- __MACOSX/Source_Data/._Source_Data.xlsx
- Source_Data/~$README.docx
- __MACOSX/Source_Data/._~$README.docx
- Source_Data/~$Source_Data.xlsx
- __MACOSX/Source_Data/._~$Source_Data.xlsx
