# Supplementary material for: Memory and decision making interact to shape the value of unchosen options
Source: Nat Commun. 2021 Jul 30;12:4648. doi: 10.1038/s41467-021-24907-x (PMC8324852; doi:10.1038/s41467-021-24907-x)
Supplement: Supplementary file 4 — Source data [file 41467_2021_24907_MOESM4_ESM.zip › Source_Data/create_figures_from_source_data.Rmd]

---
title: "create_plots_and_tables_from_source_data"
author: "Natalie Biderman"
date: "4/23/2021"
output: html_document
---

# setup

```{r}

# setup 
rm(list=ls(all=TRUE)) 
knitr::opts_chunk$set(echo = TRUE, message=FALSE, warning=FALSE)

# if packages are not installed, install. then, load libraries. 
list_of_packages <- c("ggplot2", "tidyverse", "dplyr", "latex2exp", "readxl", "gridExtra", "cowplot", "rstanarm")
new_packages <- list_of_packages[!(list_of_packages %in% installed.packages()[,"Package"])]
if(length(new_packages)) install.packages(new_packages)
lapply(list_of_packages, require, character.only = TRUE)

# figure parameters
line_size <- 1
point_size <- 5
point_stroke <- 0.55
n_sem <- 1 # how many standard errors do we want the error bars to include?

# generate themes
theme <- theme(plot.title = element_text(hjust = 0.5, size = 28), 
               text = element_text(size=20,family="Helvetica"),
               axis.title = element_text(size = 24), 
               axis.text = element_text(size = 21, color = "black"), 
               legend.position = "top",
               legend.title = element_blank(),
               legend.spacing.x = unit(0.2,'cm'),
               axis.line = element_line(size = 1), 
               axis.ticks = element_blank(),  
               aspect.ratio = 2/3)

point_plot_theme <- theme(strip.background=element_blank(), 
                          panel.spacing.x=unit(1,"line"), 
                          axis.line=element_blank(), aspect.ratio=1) + 
  panel_border(colour="black", size=2, linetype=1, remove=FALSE)

```

# load source data

```{r}

# because of a bug in the package that converts columns that incluse na values in it to boolean, we need to convert the relevant tables into text. we then change the values back to numeric
sheets <- readxl::excel_sheets("Source_Data.xlsx")
read_as_text_sheets <- c("table2", "table5", "table6")
source_data <- lapply(sheets, function(x) if (x %in% read_as_text_sheets) {read_excel("Source_Data.xlsx", sheet = x, col_types="text")} else {read_excel("Source_Data.xlsx", sheet = x)})
names(source_data) <- sheets

# fix an error in read_excel function
source_data$table2[,2:9] <- as.numeric(unlist(source_data$table2[,2:9]))
source_data$table5[,2:7] <- as.numeric(unlist(source_data$table5[,2:7]))
source_data$table6[,2:7] <- as.numeric(unlist(source_data$table6[,2:7]))

```

# create figures 

Note that while trying to present the figures, you might get the error: "Error in grid.Call(C_textBounds, as.graphicsAnnot(x$label), x$x, x$y,  : 
polygon edge not found". In such a case, you can simply run the code until the figure is shown. 

```{r}

# ========
# Figure 2
# ========

p2_1 <- ggplot(source_data$fig2a %>% mutate(condition=NaN), aes(x=`pair type`,y=`p(select S+)`)) +
  stat_summary_bin(aes(y=`p(select S+)`), fun.y="mean", geom="bar", binwidth=0.2, 
                   position=position_dodge(width=1), fill="grey") +
  geom_point(aes(color=factor(condition)), position=position_jitterdodge(dodge.width=1, jitter.width=0.1),
                   fill="white", shape=21, stroke=point_stroke, size=point_size) +
  scale_color_manual(values="black") + 
  stat_summary(fun.data=mean_se, fun.args = list(mult=n_sem), geom="errorbar", width=0.1, size=0.9, 
               position=position_nudge(0.2), color="black") + # "turquoise4"
  geom_hline(yintercept=0.5, size=line_size, linetype="dashed") + 
  scale_y_continuous(expand=c(0,0), breaks=c(0,0.5,1), limits=c(0,1.02)) + 
  theme + 
  theme(axis.title.x=element_blank(), 
        legend.position="none" , 
        aspect.ratio=2.5/2,
        plot.title = element_text(margin=margin(0,0,30,0))) +
  labs(y="p(select S+)", title="Final Decisions Choices") 

p2_2 <- ggplot(source_data$fig2b, aes(y=median,x=`normalized delta ratings`,group=`pair type`)) +
  geom_ribbon(aes(ymin=lower, ymax=upper), fill="#E9E9E9") + 
  geom_line(aes(y=median, linetype=`pair type`), colour="black", size=line_size*1.5) +  
  geom_hline(yintercept=0.5, size=line_size, linetype="dashed") + 
  geom_vline(xintercept=0, size=line_size, linetype="dashed") +
  scale_y_continuous(expand=c(0,0), breaks=c(0,0.5,1), limits=c(0,1.025)) + 
  scale_x_continuous(expand=c(0,0)) +
  scale_linetype_manual(values=c("longdash", "solid")) +
  theme + point_plot_theme + 
  theme(legend.position="none",
        plot.title = element_text(margin=margin(0,0,30,0))) + 
  labs(y="Predicted p(select S+)", 
       x="Normalized \u0394ratings (S+ - S0)",
       title="Choice model predictions") 

p2_3 <- ggplot(source_data$fig2c, aes(y = `p(estimate as S+)`, x = `pair type`)) +
  stat_summary_bin(aes(y=`p(estimate as S+)`, fill=`actual reward`), fun.y="mean", geom="bar", binwidth=0.2,
                   position=position_dodge(width=1)) +
  stat_summary(aes(color=`actual reward`, x=`pair type`), 
               fun.data=mean_se, fun.args = list(mult=1), 
               geom="errorbar", width=0.2, size=0.9, position=position_dodge(width=1)) + 
  geom_point(aes(color=`actual reward`, x=`pair type`),
             position=position_jitterdodge(dodge.width=1, jitter.width=0.1, jitter.height=0.01),
             shape=21, stroke=point_stroke, size=2, fill="white") +
  geom_hline(yintercept=0.5, linetype="dashed", size=line_size) + 
  scale_y_continuous(expand=c(0,0), breaks=c(0,0.5,1), limits=c(-0.03,1.05)) + 
  theme + 
  labs(y="p(estimate as S+)", title="Outcome Estimation") +
  theme(
    legend.position = c(.82, .95),
    legend.justification = c("right", "top"),
    legend.box.just = "right",
    legend.margin = margin(6, 6, 6, 6),
    legend.text=element_text(size=18),
    axis.title.x=element_blank(), 
    aspect.ratio=2.2/2,
    plot.title = element_text(margin=margin(0,0,30,0))) +
  #scale_color_manual(values=c("#B34E00", "#36875F")) +
  scale_color_manual(values=c("#9E4908", "#246B47")) + 
  scale_fill_manual(values=c("#D55E00","#54B082")) + 
  scale_x_discrete(breaks = c("Chosen", "Unchosen"),
                   labels = c(expression(S[chosen]), expression(S[unchosen]))) 

p2_4 <- ggplot(source_data$fig2d_points, 
             aes(y=`p(select S+) - 0.5`,x=`inverse estimation score`)) + #, color=factor(choice_centered)) + 
  geom_point(size=point_size, fill="white", shape=21, stroke=point_stroke) + 
  theme + 
  point_plot_theme +
  geom_ribbon(data = source_data$fig2d_fit, aes(ymin=lower, ymax=upper), fill="#E9E9E9")+
  geom_line(data = source_data$fig2d_fit, aes(y=median), size=line_size*1.5) +  
  geom_hline(yintercept=0, size=line_size, linetype="dashed") + 
  geom_vline(xintercept=0, size=line_size,  linetype="dashed") +
  scale_y_continuous(expand=c(0,0),  breaks=c(-0.5,0,0.5), limits=c(-0.55,0.55)) + 
  scale_x_continuous(expand=c(0,0), breaks=c(-1, 0, 1), limits=c(-1.05, 1.05)) +
  theme(legend.position="none", plot.title = element_text(margin=margin(0,0,30,0))) + 
  labs(y="p(select S+) - 0.5",
       x="Inverse estimation score",
       #x=expression(atop("Inverse estimation score","p(estimate S+ as S+) - p(estimate S0 as S+)")),
       title="Decision bias and outcome estimations") 

figure2 <- plot_grid(p2_1,p2_2,p2_3,p2_4,
               ncol=2,nrow=2,
               axis="bt",
               align="v",
               labels=c("a","b","c","d"),
               label_size = 30,
               label_fontfamily = "Helvetica")

# ========
# Figure 3
# ========

p3_1 <- ggplot(source_data$fig3a_points, aes(y=`inverse decision bias`,x=`pairs memory`)) + 
  geom_point(size=point_size, fill="white", shape=21, stroke=point_stroke) + 
  theme + 
  point_plot_theme +
  geom_ribbon(data = source_data$fig3a_fit, 
              aes(ymin=lower, ymax=upper), fill="#DFEBE9") + 
  # geom_ribbon(data = mutate(coefs_pair_acc_bias_Exp1$predicted_summary_list[[1]], bias_diff=median), 
  #             aes(ymin=lower, ymax=upper), fill="#DFEBE9") + 
  geom_line(aes(y=median), data=source_data$fig3a_fit, 
            colour="turquoise4", size=line_size*1.5) +  
  geom_hline(yintercept=0, size=line_size, linetype="dashed") + 
  geom_vline(xintercept=0.5, size=line_size,  linetype="dashed") +
  scale_y_continuous(expand=c(0,0),  breaks=c(-1,0,1), limits=c(-1.025,1.025)) + 
  scale_x_continuous(expand=c(0,0), breaks=c(0, 0.5, 1), limits=c(-0.025, 1.025)) +
  theme(legend.position="none", plot.title = element_text(margin=margin(0,0,30,0))) + 
  labs(y=expression(atop("Inverse decision bias","p(select "*S[chosen]*"+) - p(select "*S[unchosen]*"+)")),
       x="Pairs memory (accuracy)",
       title="Between participants") 


# pairs accuracy per deliberation pair
p3_2 <- ggplot(source_data$fig3b %>% mutate(condition=NaN), 
             aes(x=`deliberation pair`,y=`pairs memory`)) +
  stat_summary_bin(aes(y=`pairs memory`), fun.y="mean", geom="bar", binwidth=0.2, 
                   position=position_dodge(width=1), fill="grey") +
  geom_point(aes(color=factor(condition)), position=position_jitterdodge(dodge.width=1, jitter.width=0.1), 
             fill="white", shape=21, stroke=point_stroke, size=point_size) +
  scale_color_manual(values="black") + 
  stat_summary(fun.data=mean_se, fun.args = list(mult=n_sem), geom="errorbar",  width=0.1, size=1, 
               position=position_nudge(0.2), color="turquoise4") + 
  geom_hline(yintercept=0.5, size=line_size, linetype="dashed") + 
  scale_y_continuous(expand=c(0,0),  breaks=c(0,0.5,1), limits=c(0,1.025)) + 
  theme + 
  theme(legend.position="none", 
        aspect.ratio=3/2,
        plot.title = element_text(margin=margin(0,0,30,0))) +
  labs(x = "Type of deliberation pairs", 
       y="Pairs memory (accuracy)", 
       title="Within participants")

figure3 <- plot_grid(p3_1,p3_2,
               ncol=2,
               axis="bt",
               align="v", 
               labels=c("a","b"), 
               label_size = 30, 
               label_fontfamily = "Helvetica",
               rel_widths = c(1,0.8))

# ========
# Figure 4
# ========

color1 <- "#3FAFAB"; color2 <- "#DFA214"; color3 <- "black"
fillcolor1 <- "#73D2BC"; fillcolor2 <- "#FFCC33"; fillcolor3 <- "#C1C1C1"

p4_1 <- ggplot(source_data$fig4a %>% mutate(nudge = ifelse(Exp %in% c("Pilot", "Exp1"), 0.2, 0.125)), 
             aes(x=`pair type`,y=`p(select S+)`,color=condition)) +
  stat_summary_bin(aes(y=`p(select S+)`, fill=condition), fun.y="mean", color=NA, 
                   geom="bar", binwidth=0.15, position=position_dodge(width=1)) +
  geom_point(aes(group=condition), position=position_jitterdodge(dodge.width=1, jitter.width=0.1, jitter.height=0), 
                   fill="white", shape=21, stroke=0.4, size=2) +
  scale_color_manual(values=c(color1, color2, color3)) + 
  scale_fill_manual(values=c(fillcolor1, fillcolor2, fillcolor3)) + 
  stat_summary(aes(group=condition, x=as.numeric(as.factor(`pair type`))+nudge), 
               fun.data=mean_se, fun.args = list(mult=n_sem), 
               geom="errorbar", width=0.15, size=0.7, position=position_dodge(width=1)) + 
  geom_hline(yintercept=0.5, size=line_size, linetype="dashed") + 
  scale_y_continuous(expand=c(0,0), breaks=c(0,0.5,1), limits=c(0,1.05)) + 
  theme + 
  theme(legend.position = "none",
        axis.title.x=element_blank(), 
        aspect.ratio=3/2,
        strip.background = element_rect(colour=NA, fill=NA),
        panel.spacing = unit(4, "lines"),
        plot.title = element_text(margin=margin(0,0,30,0), hjust = 0.5, size = 30), 
        text = element_text(size=26,family="Helvetica"),
        axis.title = element_text(size = 24), 
        axis.text = element_text(size = 22, color = "black")) +
  scale_x_discrete(breaks = c("Chosen","Unchosen"), 
                   labels = c("Chosen" = expression(S[chosen]),
                              "Unchosen" = expression(S[unchosen]))) + 
  labs(y="p(select S+)", title="Inverse decision bias") + 
  facet_wrap(.~Exp, 
             ncol=5,
             labeller = labeller(Exp = c(Pilot="Pilot\n", Exp1="Experiment 1\n", Exp2="Experiment 2\n", 
                                         Exp3="Experiment 3\n", Exp4="Experiment 4\n")))

p4_2 <- ggplot(source_data$fig4b_points, aes(y=`inverse decision bias`, x=`pairs memory`)) + 
  geom_hline(yintercept=0, size=line_size, linetype="dashed") + 
  geom_vline(xintercept=0.5, size=line_size, linetype="dashed") +
  geom_point(size=point_size-2.5, shape=21, fill="white", stroke=point_stroke, aes(color=condition)) + 
  theme + point_plot_theme +
  geom_ribbon(data = source_data$fig4b_fit, 
              aes(ymin=lower, ymax=upper, fill=condition), alpha=0.6) + 
  geom_line(aes(y=median,color=condition), data=source_data$fig4b_fit, size=line_size*1.5) +  
  scale_color_manual(values=c(color1, color2, color3)) + 
  scale_fill_manual(values=c(fillcolor1, fillcolor2, fillcolor3)) + 
  scale_y_continuous(expand=c(0,0), breaks=c(-1,0,1), limits=c(-1.025,1.025)) + 
  scale_x_continuous(expand=c(0,0), breaks=c(0, 0.5, 1), limits=c(-0.025, 1.025)) +
  theme(legend.position = "none",
        plot.title = element_text(margin=margin(0,0,30,0), hjust = 0.5, size = 28), 
        text = element_text(size=26,family="Helvetica"),
        axis.title = element_text(size = 24), 
        axis.text = element_text(size = 20, color = "black")) +
  labs(y="Inverse decision bias", 
       x="Pairs memory",
       title="Associative memory and inverse decision bias") +
  #geom_text(data=memory_group_fits_text, mapping=aes(x=x, y=y, label=text, color=condition),size=7) + 
  facet_wrap(.~Exp, 
             ncol=5,
             labeller = labeller(Exp = c(Pilot="Pilot\n", Exp1="Experiment 1\n", Exp2="Experiment 2\n", 
                                         Exp3="Experiment 3\n", Exp4="Experiment 4\n")))

figure4 <- plot_grid(p4_1, p4_2, 
               nrow=2, 
               axis="bt",
               labels=c("a","b"), 
               label_size = 30,
               label_fontfamily = "Helvetica")

# ======================
# Supplementary Figure 2
# ======================

ps_1 <- ggplot(source_data$supp_fig2a %>% mutate(condition=NaN), 
             aes(x=`pair type` ,y=rt)) +
  stat_summary_bin(aes(y=rt), fun.y="mean", geom="bar", binwidth=0.2, 
                   position=position_dodge(width=1), fill="grey") +
  geom_point(aes(color=factor(condition)), position=position_jitterdodge(dodge.width=1, jitter.width=0.1),
             fill="white", shape=21, stroke=point_stroke, size=point_size) +
  scale_color_manual(values="black") + 
  stat_summary(fun.data=mean_se, fun.args = list(mult=n_sem), geom="errorbar",  width=0.1, size=1, 
               position=position_nudge(0.2), color="black") + 
  theme + 
  scale_y_continuous(expand=c(0,0), limits=c(0, max(source_data$supp_fig2a$rt + 0.1)), breaks=c(0,0.5,1, 1.5)) + 
  theme(legend.position="none", 
        aspect.ratio=3/2,
        plot.title = element_text(margin=margin(0,0,30,0))) +
  labs(x = "Pair type", 
       y="Reaction times (sec)", 
       title="RT in Final Decisions")

# model fit
ps_2 <- ggplot(source_data$supp_fig2b, aes(x=`zscored rt`,y=`predicted p(select S+)`,group=`pair type`)) +
  geom_ribbon(aes(ymin=lower, ymax=upper), fill="#E9E9E9") + 
  geom_line(aes(y=median, linetype=`pair type`), colour="black", size=line_size*1.5) +  
  geom_hline(yintercept=0.5, size=line_size, linetype="dashed") + 
  geom_vline(xintercept=0, size=line_size, linetype="dashed") +
  scale_y_continuous(expand=c(0,0), breaks=c(0,0.5,1), limits=c(0,1.025)) + 
  scale_x_continuous(expand=c(0,0)) +
  scale_linetype_manual(values=c("longdash", "solid")) +
  theme + point_plot_theme + 
  theme(legend.position="none",
        plot.title = element_text(margin=margin(0,0,30,0))) + 
  #geom_text(rt_model_text,mapping=aes(x=x, y=y, group=choice, label=text), size=7) +
  labs(y="Predicted p(select S+)", 
       x="Reaction times (z-scored)",
       title="Choices and RTs in Final Decisions") 

supp_figure2 <- plot_grid(ps_1,ps_2,
                 ncol=2,
                 axis="bt",
                 align="v", 
                 labels=c("a","b"), 
                 label_size = 30, 
                 label_fontfamily = "Helvetica",
                 rel_widths = c(0.8,1))

```

# create tables

```{r}

create_table <- function(source_table, is_posterior_draw, is_condition){
  
  if (is_condition==1){
    group_vars = c("Experiment", "Condition")
    } else {
      group_vars = c("Experiment")
    }
  
  if (is_posterior_draw!=1){
    table <- source_table %>% 
      gather(key="statistic", value="value", `p(select S+)`:`Choice Memory`) %>%
      group_by(Experiment, `Pair Type`, Condition, statistic) %>%
      dplyr::summarize(mean = mean(value, na.rm=1), 
                       se = sd(value, na.rm=1)/sqrt(n()),
                       text = sprintf("%.2f \u00b1 %.2f",mean, se)) %>%
      select(-c(mean, se)) %>%
      spread(statistic, text) %>%
      spread(`Pair Type`, `p(select S+)`) %>%
      rename(`S+ Selection (Chosen pairs)` = Chosen, `S+ Selection (Unchosen pairs)` = Unchosen) %>%
      subset(select = c("Experiment", "Condition", "S+ Selection (Chosen pairs)", "S+ Selection (Unchosen pairs)",
                        "Pairs Memory", "Choice Memory"))
  } else {
    table <- source_table %>%
      gather(key="coef", value="value", -group_vars) %>%
      group_by_at(vars(c(group_vars, "coef"))) %>%
      subset(!is.na(value)) %>%
      dplyr::summarize(median = median(value, na.rm=1), 
                       high95 = posterior_interval(as.matrix(value), na.rm=1, prob=0.95)[2],
                       low95 = posterior_interval(as.matrix(value), na.rm=1, prob=0.95)[1]) %>%
      mutate(sig = ifelse((low95>0 & high95>0) | (low95<0 & high95<0),"*",""),
             text = sprintf("%.2f [%.2f %.2f]%s",median, low95, high95, sig)) %>%
      select(-c(median, high95, low95, sig)) %>%
      spread(coef, text) %>%
      subset(select = colnames(source_table))
  }
  return(table)
}

supp_table1 <- create_table(source_data$table1, 0, 0)
supp_table2 <- create_table(source_data$table2, 1, 0)
supp_table3 <- create_table(source_data$table3, 1, 1)
supp_table4 <- create_table(source_data$table4, 1, 0)
supp_table5 <- create_table(source_data$table5, 1, 0)
supp_table6 <- create_table(source_data$table6, 1, 0)

```
