# Supplementary material for: Memory and decision making interact to shape the value of unchosen options
Source: Nat Commun. 2021 Jul 30;12:4648. doi: 10.1038/s41467-021-24907-x (PMC8324852; doi:10.1038/s41467-021-24907-x)
Supplement: Supplementary file 4 — Source data [file 41467_2021_24907_MOESM4_ESM.zip › Source_Data/Source_Data.xlsx]

## Sheet: fig2a
PID	pair type	p(select S+)
0TZUd	Chosen	1
0TZUd	Unchosen	0.0833333
11Y9m	Chosen	0.878505
11Y9m	Unchosen	0.688679
1mICX	Chosen	0.962963
1mICX	Unchosen	0.738318
1tlbg	Chosen	0.962617
1tlbg	Unchosen	0.660377
1UUok	Chosen	1
1UUok	Unchosen	0.373832
1W39U	Chosen	1
1W39U	Unchosen	0.601852
1Yu0G	Chosen	0.962963
1Yu0G	Unchosen	0.203704
3jjA1	Chosen	0.935185
3jjA1	Unchosen	0.672897
3MGIj	Chosen	0.747664
3MGIj	Unchosen	0.411215
3PT1e	Chosen	1
3PT1e	Unchosen	0.179245
3yKNO	Chosen	0.981308
3yKNO	Unchosen	0.186916
3Zeka	Chosen	0.962963
3Zeka	Unchosen	0.138889
4Bj3Y	Chosen	0.616822
4Bj3Y	Unchosen	0.546296
5o5A0	Chosen	0.515152
5o5A0	Unchosen	0.460784
6B2Rj	Chosen	0.944444
6B2Rj	Unchosen	0.805556
6dTth	Chosen	0.768519
6dTth	Unchosen	0.472222
6Kiao	Chosen	0.972222
6Kiao	Unchosen	0.666667
6PhdR	Chosen	0.972222
6PhdR	Unchosen	0.0833333
6XWHc	Chosen	0.962963
6XWHc	Unchosen	0.583333
7i1QR	Chosen	0.953704
7i1QR	Unchosen	0.53271
7jB1c	Chosen	0.962963
7jB1c	Unchosen	0.703704
7nvYR	Chosen	0.981481
7nvYR	Unchosen	0.425926
7oKxe	Chosen	1
7oKxe	Unchosen	0.5
8dkZ6	Chosen	0.934579
8dkZ6	Unchosen	0.564815
8HuET	Chosen	0.87037
8HuET	Unchosen	0.490741
8kl27	Chosen	1
8kl27	Unchosen	0.0471698
8mjxB	Chosen	0.990741
8mjxB	Unchosen	0.0740741
9Ai4r	Chosen	0.981481
9Ai4r	Unchosen	0.0747664
9EAij	Chosen	1
9EAij	Unchosen	0.0648148
9OvJp	Chosen	0.886792
9OvJp	Unchosen	0.205607
9yq2M	Chosen	0.990654
9yq2M	Unchosen	0.266667
a5b8U	Chosen	1
a5b8U	Unchosen	0.141509
ADM8E	Chosen	0.962963
ADM8E	Unchosen	0.0841121
ADPTy	Chosen	0.962963
ADPTy	Unchosen	0.407407
aIJD3	Chosen	0.842593
aIJD3	Unchosen	0.495327
aIvIN	Chosen	0.972222
aIvIN	Unchosen	0.388889
aMbZZ	Chosen	0.962617
aMbZZ	Unchosen	0.759259
aOSu7	Chosen	1
aOSu7	Unchosen	0.504854
AT5S5	Chosen	0.972222
AT5S5	Unchosen	0.0373832
AxI03	Chosen	1
AxI03	Unchosen	0.377358
B2ndp	Chosen	0.915888
B2ndp	Unchosen	0.518868
Bb16p	Chosen	1
Bb16p	Unchosen	0.102804
bI48S	Chosen	1
bI48S	Unchosen	0.0186916
bkrEX	Chosen	1
bkrEX	Unchosen	0.429907
boOvV	Chosen	0.87963
boOvV	Unchosen	0.944444
bp06B	Chosen	0.990741
bp06B	Unchosen	0.121495
bqwzH	Chosen	0.685185
bqwzH	Unchosen	0.691589
br3Hq	Chosen	0.990741
br3Hq	Unchosen	0.509259
bRfUX	Chosen	0.962617
bRfUX	Unchosen	0.0280374
BtI3s	Chosen	0.981308
BtI3s	Unchosen	0.214953
BuCeU	Chosen	0.943925
BuCeU	Unchosen	0.607477
BVbMH	Chosen	0.981132
BVbMH	Unchosen	0.877358
BVO5V	Chosen	0.943925
BVO5V	Unchosen	0.527778
CbSfY	Chosen	0.981481
CbSfY	Unchosen	0.305556
cCvVk	Chosen	0.777778
cCvVk	Unchosen	0.626168
cGhLy	Chosen	1
cGhLy	Unchosen	0.896226
cnxCB	Chosen	0.990654
cnxCB	Unchosen	0.700935
cOEV3	Chosen	0.990741
cOEV3	Unchosen	0.859813
cYtrb	Chosen	0.939394
cYtrb	Unchosen	0.8
DAt9p	Chosen	0.943925
DAt9p	Unchosen	0.740741
diiDU	Chosen	1
diiDU	Unchosen	0.186916
dJxmE	Chosen	0.893204
dJxmE	Unchosen	0.627451
DrmhV	Chosen	0.953704
DrmhV	Unchosen	0.415094
DwJ39	Chosen	0.990741
DwJ39	Unchosen	0.0648148
E5ixW	Chosen	0.648148
E5ixW	Unchosen	0.35514
E8ihr	Chosen	0.962617
E8ihr	Unchosen	0.5
edw9J	Chosen	0.906542
edw9J	Unchosen	0.28972
eEvT9	Chosen	0.962617
eEvT9	Unchosen	0.277778
eq2An	Chosen	0.962617
eq2An	Unchosen	0.438095
ErCjO	Chosen	0.953704
ErCjO	Unchosen	0.574074
EUnGh	Chosen	0.981481
EUnGh	Unchosen	0.45283
EXcQ2	Chosen	0.962617
EXcQ2	Unchosen	0.504673
exia5	Chosen	0.953704
exia5	Unchosen	0.616822
Exmxx	Chosen	0.898148
Exmxx	Unchosen	0.495327
EZs0E	Chosen	0.87963
EZs0E	Unchosen	0.685185
Fefjq	Chosen	1
Fefjq	Unchosen	0.583333
fFwzI	Chosen	0.648148
fFwzI	Unchosen	0.37037
fKIO6	Chosen	0.841121
fKIO6	Unchosen	0.504673
fl6Ph	Chosen	0.944444
fl6Ph	Unchosen	0.25
FrgO5	Chosen	0.981481
FrgO5	Unchosen	0.551402
FVjHz	Chosen	0.934579
FVjHz	Unchosen	0.472222
g1Q0h	Chosen	1
g1Q0h	Unchosen	0.392523
G4Ion	Chosen	0.944444
G4Ion	Unchosen	0.592593
g5zOE	Chosen	0.87037
g5zOE	Unchosen	0.457944
GK9kQ	Chosen	0.972222
GK9kQ	Unchosen	0.601852
gUhl6	Chosen	0.933962
gUhl6	Unchosen	0.453704
GuIEF	Chosen	0.935185
GuIEF	Unchosen	0.388889
gY2bF	Chosen	0.953704
gY2bF	Unchosen	0.638095
GZrM9	Chosen	0.925926
GZrM9	Unchosen	0.407407
H316W	Chosen	0.972222
H316W	Unchosen	0.457944
H3ROo	Chosen	0.990741
H3ROo	Unchosen	0.345794
hBrcE	Chosen	0.962963
hBrcE	Unchosen	0.551402
hKQ1r	Chosen	1
hKQ1r	Unchosen	0.527778
HNkQ3	Chosen	1
HNkQ3	Unchosen	0.429907
hpGMh	Chosen	0.953704
hpGMh	Unchosen	0.495327
hR9Iv	Chosen	0.990741
hR9Iv	Unchosen	0.611111
Hte4V	Chosen	0.990741
Hte4V	Unchosen	0.439252
I5R9A	Chosen	1
I5R9A	Unchosen	0.238095
i9IUY	Chosen	0.896226
i9IUY	Unchosen	0.46729
IeGCU	Chosen	1
IeGCU	Unchosen	0.773585
IgnnB	Chosen	0.648148
IgnnB	Unchosen	0.203704
II92S	Chosen	0.916667
II92S	Unchosen	0.481481
IjacC	Chosen	0.981481
IjacC	Unchosen	0.584906
IJFrE	Chosen	0.990741
IJFrE	Unchosen	0.453704
Im80j	Chosen	0.981481
Im80j	Unchosen	0.388889
io1Z1	Chosen	0.990741
io1Z1	Unchosen	0.25
ITqc9	Chosen	1
ITqc9	Unchosen	0.0277778
Iw8Eq	Chosen	1
Iw8Eq	Unchosen	0.448598
iZ8Ff	Chosen	0.801887
iZ8Ff	Unchosen	0.518868
J6f0r	Chosen	0.518519
J6f0r	Unchosen	0.583333
JeN7G	Chosen	0.990741
JeN7G	Unchosen	0.37963
JeouF	Chosen	0.981481
JeouF	Unchosen	0.444444
jFIi4	Chosen	0.981481
jFIi4	Unchosen	0.12037
jgn2L	Chosen	1
jgn2L	Unchosen	0.546296
jkpRf	Chosen	0.616822
jkpRf	Unchosen	0.40566
jrMPE	Chosen	0.972222
jrMPE	Unchosen	0.311321
jvEi3	Chosen	0.716981
jvEi3	Unchosen	0.615385
jwa3t	Chosen	1
jwa3t	Unchosen	0.509259
jWy9H	Chosen	0.87037
jWy9H	Unchosen	0.40566
jzsZc	Chosen	0.990741
jzsZc	Unchosen	0.425926
KdSxY	Chosen	0.514286
KdSxY	Unchosen	0.384615
KHmEZ	Chosen	1
KHmEZ	Unchosen	0.485981
Kjagg	Chosen	0.537037
Kjagg	Unchosen	0.425926
KKiWC	Chosen	0.990741
KKiWC	Unchosen	0.694444
kPT1d	Chosen	0.990741
kPT1d	Unchosen	0.383178
Kur2Y	Chosen	0.722222
Kur2Y	Unchosen	0.560748
kxp6s	Chosen	0.981481
kxp6s	Unchosen	0.932692
kYe5u	Chosen	0.971963
kYe5u	Unchosen	0.768519
l54ql	Chosen	0.981481
l54ql	Unchosen	0.333333
LcybI	Chosen	0.805556
LcybI	Unchosen	0.663551
liTaf	Chosen	1
liTaf	Unchosen	0.420561
luxS5	Chosen	0.935185
luxS5	Unchosen	0.46729
LzWK8	Chosen	0.888889
LzWK8	Unchosen	0.740741
M0lUm	Chosen	0.669811
M0lUm	Unchosen	0.481481
m6qg8	Chosen	0.792453
m6qg8	Unchosen	0.231481
mEVNr	Chosen	0.759259
mEVNr	Unchosen	0.472222
mN4KG	Chosen	0.962963
mN4KG	Unchosen	0.64486
mXN0N	Chosen	0.990654
mXN0N	Unchosen	0.186916
n8kIj	Chosen	0.972222
n8kIj	Unchosen	0.0185185
nVHCD	Chosen	0.916667
nVHCD	Unchosen	0.308411
NVQwe	Chosen	0.981481
NVQwe	Unchosen	0.12963
nYFCE	Chosen	0.972222
nYFCE	Unchosen	0.561905
o5AyX	Chosen	0.935185
o5AyX	Unchosen	0.214953
O65IG	Chosen	0.726415
O65IG	Unchosen	0.481481
o9Okp	Chosen	0.962963
o9Okp	Unchosen	0.203704
OAsQd	Chosen	0.990741
OAsQd	Unchosen	0.138889
oCm00	Chosen	0.934579
oCm00	Unchosen	0.481481
oJGUI	Chosen	1
oJGUI	Unchosen	0.296296
oJlJN	Chosen	0.990654
oJlJN	Unchosen	0.235849
OK1Yr	Chosen	0.972222
OK1Yr	Unchosen	0.367925
Ov42z	Chosen	0.786408
Ov42z	Unchosen	0.361905
OVBBt	Chosen	1
OVBBt	Unchosen	0.448598
owsUs	Chosen	0.90566
owsUs	Unchosen	0.509259
P2CMD	Chosen	0.953704
P2CMD	Unchosen	0.527778
p4vex	Chosen	0.895238
p4vex	Unchosen	0.761905
P5HHM	Chosen	0.990654
P5HHM	Unchosen	0.518868
pnOk1	Chosen	0.75
pnOk1	Unchosen	0.37963
po5my	Chosen	0.833333
po5my	Unchosen	0.351852
Pp9Bs	Chosen	0.740741
Pp9Bs	Unchosen	0.415094
Q43FG	Chosen	0.981481
Q43FG	Unchosen	0.296296
QBNdY	Chosen	0.972222
QBNdY	Unchosen	0.805556
qd5WF	Chosen	0.981481
qd5WF	Unchosen	0.314815
qHj8Q	Chosen	0.981308
qHj8Q	Unchosen	0.0373832
qixAg	Chosen	0.962963
qixAg	Unchosen	0.700935
r74To	Chosen	0.990741
r74To	Unchosen	0.555556
rOdZj	Chosen	0.981481
rOdZj	Unchosen	0.386792
RUY8N	Chosen	0.972222
RUY8N	Unchosen	0.222222
rXdqa	Chosen	0.981481
rXdqa	Unchosen	0.361111
RXr4B	Chosen	0.981481
RXr4B	Unchosen	0.411215
rYgNq	Chosen	0.851852
rYgNq	Unchosen	0.564815
S5uKx	Chosen	1
S5uKx	Unchosen	0.346154
S64tw	Chosen	0.53271
S64tw	Unchosen	0.351852
SAEQJ	Chosen	0.990741
SAEQJ	Unchosen	0.280374
SoANP	Chosen	0.925234
SoANP	Unchosen	0.231481
SQLyU	Chosen	0.990741
SQLyU	Unchosen	0.12037
TbjBA	Chosen	0.796296
TbjBA	Unchosen	0.308411
tDjre	Chosen	0.796296
tDjre	Unchosen	0.435185
tEpx2	Chosen	0.953704
tEpx2	Unchosen	0.64486
tG33V	Chosen	1
tG33V	Unchosen	0.11215
tibPz	Chosen	1
tibPz	Unchosen	0.731481
tNdSg	Chosen	0.981481
tNdSg	Unchosen	0.351852
tq2kw	Chosen	0.953704
tq2kw	Unchosen	0.37963
TqogA	Chosen	0.981481
TqogA	Unchosen	0.196262
tSvxh	Chosen	0.935185
tSvxh	Unchosen	0.327103
TVYrJ	Chosen	0.839623
TVYrJ	Unchosen	0.371429
tWqzy	Chosen	0.529412
tWqzy	Unchosen	0.536082
U72k0	Chosen	0.831776
U72k0	Unchosen	0.277778
u8S7q	Chosen	0.783019
u8S7q	Unchosen	0.0747664
UCd8i	Chosen	0.953704
UCd8i	Unchosen	0.351852
UeFtE	Chosen	0.953271
UeFtE	Unchosen	0.242991
uGFVN	Chosen	1
uGFVN	Unchosen	0.555556
Un2nA	Chosen	0.962963
Un2nA	Unchosen	0.296296
uozON	Chosen	1
uozON	Unchosen	0.537736
UtH1Q	Chosen	0.944444
UtH1Q	Unchosen	0.663551
uU9Gb	Chosen	0.981481
uU9Gb	Unchosen	0.268519
uuc7e	Chosen	0.527778
uuc7e	Unchosen	0.476636
UuobO	Chosen	0.953704
UuobO	Unchosen	0.490741
UXXxq	Chosen	1
UXXxq	Unchosen	0.542056
uzP2b	Chosen	0.981481
uzP2b	Unchosen	0.046729
V5JmB	Chosen	0.981481
V5JmB	Unchosen	0.787037
vCw2i	Chosen	0.546296
vCw2i	Unchosen	0.398148
vDosh	Chosen	0.962264
vDosh	Unchosen	0.0582524
Vlma1	Chosen	0.981481
Vlma1	Unchosen	0.425926
VnOcC	Chosen	0.953704
VnOcC	Unchosen	0.635514
Vy16A	Chosen	0.981481
Vy16A	Unchosen	0.654206
WBlXv	Chosen	0.574074
WBlXv	Unchosen	0.345794
wKQRe	Chosen	0.925926
wKQRe	Unchosen	0.333333
wRI16	Chosen	0.764151
wRI16	Unchosen	0.342857
WVIzH	Chosen	0.990741
WVIzH	Unchosen	0.682243
wXNHf	Chosen	1
wXNHf	Unchosen	0.613208
x3YHs	Chosen	0.981481
x3YHs	Unchosen	0.336538
XBRa6	Chosen	0.935185
XBRa6	Unchosen	0.62037
xIK8r	Chosen	0.962963
xIK8r	Unchosen	0.361111
Xko18	Chosen	1
Xko18	Unchosen	0.476636
XlDAJ	Chosen	0.972222
XlDAJ	Unchosen	0.472222
xUcad	Chosen	0.981481
xUcad	Unchosen	0.203704
xvwYZ	Chosen	0.990741
xvwYZ	Unchosen	0.0555556
XYblz	Chosen	1
XYblz	Unchosen	0.364486
XZcko	Chosen	0.898148
XZcko	Unchosen	0.37963
yARqG	Chosen	0.990741
yARqG	Unchosen	0.546296
yfE6u	Chosen	0.990741
yfE6u	Unchosen	0.0280374
YkeUu	Chosen	0.971963
YkeUu	Unchosen	0.345794
YtowX	Chosen	0.694444
YtowX	Unchosen	0.425926
YuueP	Chosen	0.962617
YuueP	Unchosen	0.342593
Z1I7G	Chosen	0.768519
Z1I7G	Unchosen	0.453704
z34MQ	Chosen	0.962963
z34MQ	Unchosen	0.509434
z50jQ	Chosen	1
z50jQ	Unchosen	0.490566
z9lUP	Chosen	0.953704
z9lUP	Unchosen	0.0648148
zabiv	Chosen	0.990741
zabiv	Unchosen	0.757009
ZEPqo	Chosen	0.703704
ZEPqo	Unchosen	0.407407
zlNDA	Chosen	0.962617
zlNDA	Unchosen	0.0654206
Zmg7q	Chosen	0.981481
Zmg7q	Unchosen	0.287037
Zmjcm	Chosen	0.981308
Zmjcm	Unchosen	0.257143
ZrH6T	Chosen	0.981308
ZrH6T	Unchosen	0.62037
Zwb8M	Chosen	0.972222
Zwb8M	Unchosen	0.814815

## Sheet: fig2b
obs	median	lower	upper	normalized delta ratings	pair type	predicted p(select S+)
1	0.943608	0.913887	0.964113	-2	Chosen pairs	0.943608
2	0.944219	0.915337	0.964281	-1.9596	Chosen pairs	0.944219
3	0.944863	0.916813	0.964416	-1.91919	Chosen pairs	0.944863
4	0.945479	0.918368	0.964561	-1.87879	Chosen pairs	0.945479
5	0.946078	0.919774	0.964703	-1.83838	Chosen pairs	0.946078
6	0.946647	0.921154	0.964819	-1.79798	Chosen pairs	0.946647
7	0.947229	0.922439	0.964978	-1.75758	Chosen pairs	0.947229
8	0.947824	0.923852	0.965089	-1.71717	Chosen pairs	0.947824
9	0.948395	0.925141	0.965212	-1.67677	Chosen pairs	0.948395
10	0.948984	0.926466	0.965407	-1.63636	Chosen pairs	0.948984
11	0.949545	0.927777	0.965573	-1.59596	Chosen pairs	0.949545
12	0.950106	0.929047	0.965752	-1.55556	Chosen pairs	0.950106
13	0.950674	0.930255	0.965925	-1.51515	Chosen pairs	0.950674
14	0.951213	0.931445	0.966086	-1.47475	Chosen pairs	0.951213
15	0.95174	0.9325	0.966202	-1.43434	Chosen pairs	0.95174
16	0.952261	0.933601	0.966382	-1.39394	Chosen pairs	0.952261
17	0.952787	0.934732	0.966569	-1.35354	Chosen pairs	0.952787
18	0.953311	0.93584	0.966754	-1.31313	Chosen pairs	0.953311
19	0.953831	0.936876	0.966946	-1.27273	Chosen pairs	0.953831
20	0.954335	0.937885	0.967119	-1.23232	Chosen pairs	0.954335
21	0.954847	0.938976	0.96732	-1.19192	Chosen pairs	0.954847
22	0.955334	0.940049	0.967503	-1.15152	Chosen pairs	0.955334
23	0.955829	0.941119	0.967669	-1.11111	Chosen pairs	0.955829
24	0.95631	0.941998	0.967854	-1.07071	Chosen pairs	0.95631
25	0.956806	0.942942	0.968012	-1.0303	Chosen pairs	0.956806
26	0.957271	0.94393	0.968205	-0.989899	Chosen pairs	0.957271
27	0.957754	0.944835	0.968402	-0.949495	Chosen pairs	0.957754
28	0.958228	0.945722	0.968565	-0.909091	Chosen pairs	0.958228
29	0.958699	0.946514	0.968756	-0.868687	Chosen pairs	0.958699
30	0.959165	0.947334	0.968958	-0.828283	Chosen pairs	0.959165
31	0.959627	0.948207	0.969157	-0.787879	Chosen pairs	0.959627
32	0.960098	0.949026	0.969338	-0.747475	Chosen pairs	0.960098
33	0.960531	0.949793	0.969537	-0.707071	Chosen pairs	0.960531
34	0.960982	0.950491	0.969754	-0.666667	Chosen pairs	0.960982
35	0.961422	0.951231	0.969931	-0.626263	Chosen pairs	0.961422
36	0.961863	0.951976	0.970199	-0.585859	Chosen pairs	0.961863
37	0.962294	0.952642	0.970428	-0.545455	Chosen pairs	0.962294
38	0.962731	0.953288	0.970686	-0.505051	Chosen pairs	0.962731
39	0.96314	0.953951	0.970912	-0.464646	Chosen pairs	0.96314
40	0.963571	0.954604	0.971113	-0.424242	Chosen pairs	0.963571
41	0.963987	0.955194	0.971336	-0.383838	Chosen pairs	0.963987
42	0.964398	0.955752	0.971656	-0.343434	Chosen pairs	0.964398
43	0.964799	0.956357	0.97195	-0.30303	Chosen pairs	0.964799
44	0.9652	0.956917	0.972221	-0.262626	Chosen pairs	0.9652
45	0.965587	0.957443	0.9725	-0.222222	Chosen pairs	0.965587
46	0.965984	0.957929	0.972773	-0.181818	Chosen pairs	0.965984
47	0.966361	0.958389	0.973066	-0.141414	Chosen pairs	0.966361
48	0.966737	0.958867	0.973378	-0.10101	Chosen pairs	0.966737
49	0.967093	0.959328	0.973683	-0.0606061	Chosen pairs	0.967093
50	0.967457	0.959776	0.974007	-0.020202	Chosen pairs	0.967457
51	0.967817	0.960194	0.974344	0.020202	Chosen pairs	0.967817
52	0.968168	0.960652	0.97462	0.0606061	Chosen pairs	0.968168
53	0.968524	0.961054	0.974951	0.10101	Chosen pairs	0.968524
54	0.968883	0.961481	0.975282	0.141414	Chosen pairs	0.968883
55	0.96922	0.961863	0.975631	0.181818	Chosen pairs	0.96922
56	0.969588	0.96224	0.975999	0.222222	Chosen pairs	0.969588
57	0.969935	0.962526	0.976336	0.262626	Chosen pairs	0.969935
58	0.970263	0.962845	0.976667	0.30303	Chosen pairs	0.970263
59	0.970599	0.963169	0.976996	0.343434	Chosen pairs	0.970599
60	0.970924	0.963494	0.977332	0.383838	Chosen pairs	0.970924
61	0.971237	0.963801	0.977661	0.424242	Chosen pairs	0.971237
62	0.971565	0.964085	0.977993	0.464646	Chosen pairs	0.971565
63	0.971884	0.964392	0.978355	0.505051	Chosen pairs	0.971884
64	0.972217	0.964628	0.978732	0.545455	Chosen pairs	0.972217
65	0.972543	0.964897	0.979072	0.585859	Chosen pairs	0.972543
66	0.972857	0.965143	0.979412	0.626263	Chosen pairs	0.972857
67	0.973159	0.965384	0.979734	0.666667	Chosen pairs	0.973159
68	0.973479	0.965629	0.980077	0.707071	Chosen pairs	0.973479
69	0.973788	0.96584	0.980426	0.747475	Chosen pairs	0.973788
70	0.974087	0.966034	0.980748	0.787879	Chosen pairs	0.974087
71	0.974369	0.966267	0.981075	0.828283	Chosen pairs	0.974369
72	0.97465	0.966468	0.981391	0.868687	Chosen pairs	0.97465
73	0.974934	0.966638	0.981708	0.909091	Chosen pairs	0.974934
74	0.975216	0.966835	0.982024	0.949495	Chosen pairs	0.975216
75	0.975492	0.967042	0.982361	0.989899	Chosen pairs	0.975492
76	0.975765	0.967251	0.98266	1.0303	Chosen pairs	0.975765
77	0.976043	0.96743	0.982961	1.07071	Chosen pairs	0.976043
78	0.976306	0.96761	0.983269	1.11111	Chosen pairs	0.976306
79	0.976574	0.967785	0.983592	1.15152	Chosen pairs	0.976574
80	0.976838	0.967954	0.983887	1.19192	Chosen pairs	0.976838
81	0.977099	0.968117	0.984186	1.23232	Chosen pairs	0.977099
82	0.977355	0.968305	0.984477	1.27273	Chosen pairs	0.977355
83	0.977599	0.968476	0.984767	1.31313	Chosen pairs	0.977599
84	0.977856	0.968646	0.985042	1.35354	Chosen pairs	0.977856
85	0.97811	0.968814	0.985338	1.39394	Chosen pairs	0.97811
86	0.978344	0.968958	0.985593	1.43434	Chosen pairs	0.978344
87	0.978594	0.969127	0.98585	1.47475	Chosen pairs	0.978594
88	0.978839	0.96927	0.986109	1.51515	Chosen pairs	0.978839
89	0.979059	0.969416	0.986376	1.55556	Chosen pairs	0.979059
90	0.979295	0.969527	0.986618	1.59596	Chosen pairs	0.979295
91	0.979513	0.96962	0.986872	1.63636	Chosen pairs	0.979513
92	0.979748	0.969739	0.987128	1.67677	Chosen pairs	0.979748
93	0.979982	0.969867	0.987375	1.71717	Chosen pairs	0.979982
94	0.980207	0.969989	0.987619	1.75758	Chosen pairs	0.980207
95	0.980435	0.970121	0.987859	1.79798	Chosen pairs	0.980435
96	0.980652	0.97022	0.988091	1.83838	Chosen pairs	0.980652
97	0.980876	0.970344	0.988293	1.87879	Chosen pairs	0.980876
98	0.9811	0.970489	0.988526	1.91919	Chosen pairs	0.9811
99	0.98131	0.970578	0.988732	1.9596	Chosen pairs	0.98131
100	0.981517	0.970683	0.988948	2	Chosen pairs	0.981517
1	0.24736	0.18838	0.317712	-2	Unchosen pairs	0.24736
2	0.249928	0.191411	0.319477	-1.9596	Unchosen pairs	0.249928
3	0.252539	0.194544	0.321209	-1.91919	Unchosen pairs	0.252539
4	0.255179	0.197507	0.322812	-1.87879	Unchosen pairs	0.255179
5	0.257827	0.200649	0.324713	-1.83838	Unchosen pairs	0.257827
6	0.260501	0.20375	0.326632	-1.79798	Unchosen pairs	0.260501
7	0.263199	0.207046	0.32846	-1.75758	Unchosen pairs	0.263199
8	0.265947	0.210404	0.330304	-1.71717	Unchosen pairs	0.265947
9	0.268683	0.213539	0.331923	-1.67677	Unchosen pairs	0.268683
10	0.271443	0.216861	0.333848	-1.63636	Unchosen pairs	0.271443
11	0.274246	0.220145	0.335933	-1.59596	Unchosen pairs	0.274246
12	0.277057	0.223495	0.337918	-1.55556	Unchosen pairs	0.277057
13	0.279815	0.226891	0.340021	-1.51515	Unchosen pairs	0.279815
14	0.282586	0.230345	0.342063	-1.47475	Unchosen pairs	0.282586
15	0.285443	0.233774	0.343843	-1.43434	Unchosen pairs	0.285443
16	0.288301	0.237339	0.346141	-1.39394	Unchosen pairs	0.288301
17	0.291214	0.241066	0.347976	-1.35354	Unchosen pairs	0.291214
18	0.294206	0.244841	0.349805	-1.31313	Unchosen pairs	0.294206
19	0.297177	0.248497	0.351777	-1.27273	Unchosen pairs	0.297177
20	0.300127	0.252188	0.353786	-1.23232	Unchosen pairs	0.300127
21	0.302999	0.255897	0.355754	-1.19192	Unchosen pairs	0.302999
22	0.305996	0.259601	0.358123	-1.15152	Unchosen pairs	0.305996
23	0.309027	0.263125	0.360261	-1.11111	Unchosen pairs	0.309027
24	0.31209	0.266724	0.362202	-1.07071	Unchosen pairs	0.31209
25	0.31506	0.27039	0.364392	-1.0303	Unchosen pairs	0.31506
26	0.318078	0.27421	0.366414	-0.989899	Unchosen pairs	0.318078
27	0.321154	0.27803	0.368668	-0.949495	Unchosen pairs	0.321154
28	0.324224	0.281779	0.370704	-0.909091	Unchosen pairs	0.324224
29	0.327296	0.285253	0.372911	-0.868687	Unchosen pairs	0.327296
30	0.330303	0.289047	0.375083	-0.828283	Unchosen pairs	0.330303
31	0.333435	0.292844	0.377389	-0.787879	Unchosen pairs	0.333435
32	0.336561	0.296639	0.379732	-0.747475	Unchosen pairs	0.336561
33	0.339638	0.30037	0.382323	-0.707071	Unchosen pairs	0.339638
34	0.342701	0.304097	0.384864	-0.666667	Unchosen pairs	0.342701
35	0.345796	0.307811	0.387293	-0.626263	Unchosen pairs	0.345796
36	0.348987	0.311424	0.389674	-0.585859	Unchosen pairs	0.348987
37	0.352228	0.315121	0.392159	-0.545455	Unchosen pairs	0.352228
38	0.355397	0.318948	0.394545	-0.505051	Unchosen pairs	0.355397
39	0.358634	0.322675	0.397143	-0.464646	Unchosen pairs	0.358634
40	0.361902	0.326349	0.399929	-0.424242	Unchosen pairs	0.361902
41	0.365175	0.329917	0.402554	-0.383838	Unchosen pairs	0.365175
42	0.368485	0.33342	0.40537	-0.343434	Unchosen pairs	0.368485
43	0.371737	0.336788	0.408233	-0.30303	Unchosen pairs	0.371737
44	0.37503	0.340487	0.411123	-0.262626	Unchosen pairs	0.37503
45	0.3783	0.343999	0.414289	-0.222222	Unchosen pairs	0.3783
46	0.3816	0.347451	0.417302	-0.181818	Unchosen pairs	0.3816
47	0.3849	0.350637	0.420567	-0.141414	Unchosen pairs	0.3849
48	0.388197	0.354002	0.424043	-0.10101	Unchosen pairs	0.388197
49	0.391611	0.35725	0.427226	-0.0606061	Unchosen pairs	0.391611
50	0.394982	0.360655	0.430556	-0.020202	Unchosen pairs	0.394982
51	0.398423	0.364192	0.433986	0.020202	Unchosen pairs	0.398423
52	0.401714	0.367329	0.437551	0.0606061	Unchosen pairs	0.401714
53	0.405116	0.370607	0.441091	0.10101	Unchosen pairs	0.405116
54	0.408537	0.373755	0.44465	0.141414	Unchosen pairs	0.408537
55	0.412017	0.376729	0.448462	0.181818	Unchosen pairs	0.412017
56	0.41544	0.379742	0.452434	0.222222	Unchosen pairs	0.41544
57	0.4188	0.382762	0.456366	0.262626	Unchosen pairs	0.4188
58	0.422191	0.385486	0.46037	0.30303	Unchosen pairs	0.422191
59	0.425615	0.388283	0.464225	0.343434	Unchosen pairs	0.425615
60	0.429059	0.391042	0.468342	0.383838	Unchosen pairs	0.429059
61	0.432498	0.393824	0.472377	0.424242	Unchosen pairs	0.432498
62	0.435879	0.39643	0.476616	0.464646	Unchosen pairs	0.435879
63	0.439298	0.399032	0.480744	0.505051	Unchosen pairs	0.439298
64	0.442663	0.401713	0.485155	0.545455	Unchosen pairs	0.442663
65	0.446155	0.403881	0.489623	0.585859	Unchosen pairs	0.446155
66	0.449494	0.406231	0.493876	0.626263	Unchosen pairs	0.449494
67	0.452953	0.408706	0.498354	0.666667	Unchosen pairs	0.452953
68	0.456551	0.411082	0.502915	0.707071	Unchosen pairs	0.456551
69	0.459979	0.413408	0.50736	0.747475	Unchosen pairs	0.459979
70	0.463477	0.416099	0.511934	0.787879	Unchosen pairs	0.463477
71	0.466912	0.418471	0.516464	0.828283	Unchosen pairs	0.466912
72	0.470423	0.42089	0.520989	0.868687	Unchosen pairs	0.470423
73	0.473925	0.423416	0.525602	0.909091	Unchosen pairs	0.473925
74	0.477412	0.425712	0.530333	0.949495	Unchosen pairs	0.477412
75	0.480917	0.427842	0.535081	0.989899	Unchosen pairs	0.480917
76	0.484433	0.430078	0.539627	1.0303	Unchosen pairs	0.484433
77	0.487951	0.432385	0.544289	1.07071	Unchosen pairs	0.487951
78	0.491397	0.4347	0.549196	1.11111	Unchosen pairs	0.491397
79	0.494798	0.43684	0.553944	1.15152	Unchosen pairs	0.494798
80	0.498203	0.439023	0.558747	1.19192	Unchosen pairs	0.498203
81	0.501721	0.441258	0.563482	1.23232	Unchosen pairs	0.501721
82	0.50521	0.443228	0.567959	1.27273	Unchosen pairs	0.50521
83	0.508709	0.445412	0.572451	1.31313	Unchosen pairs	0.508709
84	0.512212	0.447575	0.577491	1.35354	Unchosen pairs	0.512212
85	0.515745	0.449781	0.582043	1.39394	Unchosen pairs	0.515745
86	0.519246	0.451794	0.586641	1.43434	Unchosen pairs	0.519246
87	0.522725	0.453923	0.591203	1.47475	Unchosen pairs	0.522725
88	0.526307	0.45595	0.595778	1.51515	Unchosen pairs	0.526307
89	0.52991	0.458058	0.600497	1.55556	Unchosen pairs	0.52991
90	0.533474	0.460348	0.605401	1.59596	Unchosen pairs	0.533474
91	0.536988	0.462492	0.60994	1.63636	Unchosen pairs	0.536988
92	0.540441	0.464574	0.614612	1.67677	Unchosen pairs	0.540441
93	0.543956	0.466538	0.619373	1.71717	Unchosen pairs	0.543956
94	0.547471	0.468696	0.623934	1.75758	Unchosen pairs	0.547471
95	0.551042	0.470702	0.628477	1.79798	Unchosen pairs	0.551042
96	0.554478	0.472634	0.633159	1.83838	Unchosen pairs	0.554478
97	0.557974	0.474727	0.638033	1.87879	Unchosen pairs	0.557974
98	0.561432	0.476397	0.642481	1.91919	Unchosen pairs	0.561432
99	0.56487	0.478749	0.64715	1.9596	Unchosen pairs	0.56487
100	0.568284	0.480808	0.651334	2	Unchosen pairs	0.568284

## Sheet: fig2c
PID	pair type	actual reward	p(estimate as S+)
0TZUd	Chosen	S+	1
0TZUd	Chosen	S-	0
0TZUd	Unchosen	S+	0
0TZUd	Unchosen	S-	0.666667
11Y9m	Chosen	S+	1
11Y9m	Chosen	S-	0.333333
11Y9m	Unchosen	S+	0.333333
11Y9m	Unchosen	S-	0.333333
1mICX	Chosen	S+	1
1mICX	Chosen	S-	0
1mICX	Unchosen	S+	0.5
1mICX	Unchosen	S-	0.166667
1tlbg	Chosen	S+	0.833333
1tlbg	Chosen	S-	0.166667
1tlbg	Unchosen	S+	0.666667
1tlbg	Unchosen	S-	0.666667
1UUok	Chosen	S+	1
1UUok	Chosen	S-	0
1UUok	Unchosen	S+	0.333333
1UUok	Unchosen	S-	0.666667
1W39U	Chosen	S+	1
1W39U	Chosen	S-	0
1W39U	Unchosen	S+	0.5
1W39U	Unchosen	S-	0.333333
1Yu0G	Chosen	S+	0.833333
1Yu0G	Chosen	S-	0
1Yu0G	Unchosen	S+	0.833333
1Yu0G	Unchosen	S-	1
3jjA1	Chosen	S+	0.833333
3jjA1	Chosen	S-	0.166667
3jjA1	Unchosen	S+	0.333333
3jjA1	Unchosen	S-	0.166667
3MGIj	Chosen	S+	0.666667
3MGIj	Chosen	S-	0.5
3MGIj	Unchosen	S+	0.5
3MGIj	Unchosen	S-	0.5
3PT1e	Chosen	S+	1
3PT1e	Chosen	S-	0
3PT1e	Unchosen	S+	0.333333
3PT1e	Unchosen	S-	0.666667
3yKNO	Chosen	S+	1
3yKNO	Chosen	S-	0
3yKNO	Unchosen	S+	0
3yKNO	Unchosen	S-	0.5
3Zeka	Chosen	S+	1
3Zeka	Chosen	S-	0
3Zeka	Unchosen	S+	0
3Zeka	Unchosen	S-	1
4Bj3Y	Chosen	S+	1
4Bj3Y	Chosen	S-	0.833333
4Bj3Y	Unchosen	S+	0.666667
4Bj3Y	Unchosen	S-	1
5o5A0	Chosen	S+	0.666667
5o5A0	Chosen	S-	0.666667
5o5A0	Unchosen	S+	0.5
5o5A0	Unchosen	S-	0.666667
6B2Rj	Chosen	S+	1
6B2Rj	Chosen	S-	0.166667
6B2Rj	Unchosen	S+	0.833333
6B2Rj	Unchosen	S-	0.166667
6dTth	Chosen	S+	1
6dTth	Chosen	S-	0.333333
6dTth	Unchosen	S+	0.5
6dTth	Unchosen	S-	0.333333
6Kiao	Chosen	S+	1
6Kiao	Chosen	S-	0
6Kiao	Unchosen	S+	0.5
6Kiao	Unchosen	S-	0.666667
6PhdR	Chosen	S+	1
6PhdR	Chosen	S-	0.166667
6PhdR	Unchosen	S+	0
6PhdR	Unchosen	S-	1
6XWHc	Chosen	S+	1
6XWHc	Chosen	S-	0
6XWHc	Unchosen	S+	0.166667
6XWHc	Unchosen	S-	0.666667
7i1QR	Chosen	S+	1
7i1QR	Chosen	S-	0
7i1QR	Unchosen	S+	0.833333
7i1QR	Unchosen	S-	0
7jB1c	Chosen	S+	0.833333
7jB1c	Chosen	S-	0
7jB1c	Unchosen	S+	0.333333
7jB1c	Unchosen	S-	0.666667
7nvYR	Chosen	S+	1
7nvYR	Chosen	S-	0
7nvYR	Unchosen	S+	0.333333
7nvYR	Unchosen	S-	0.666667
7oKxe	Chosen	S+	1
7oKxe	Chosen	S-	0
7oKxe	Unchosen	S+	0.333333
7oKxe	Unchosen	S-	0.666667
8dkZ6	Chosen	S+	1
8dkZ6	Chosen	S-	0.166667
8dkZ6	Unchosen	S+	0.5
8dkZ6	Unchosen	S-	0.166667
8HuET	Chosen	S+	0.833333
8HuET	Chosen	S-	0.166667
8HuET	Unchosen	S+	0.833333
8HuET	Unchosen	S-	0.5
8kl27	Chosen	S+	1
8kl27	Chosen	S-	0
8kl27	Unchosen	S+	0.166667
8kl27	Unchosen	S-	1
8mjxB	Chosen	S+	1
8mjxB	Chosen	S-	0
8mjxB	Unchosen	S+	0
8mjxB	Unchosen	S-	1
9Ai4r	Chosen	S+	1
9Ai4r	Chosen	S-	0
9Ai4r	Unchosen	S+	0
9Ai4r	Unchosen	S-	1
9EAij	Chosen	S+	1
9EAij	Chosen	S-	0
9EAij	Unchosen	S+	0
9EAij	Unchosen	S-	1
9OvJp	Chosen	S+	1
9OvJp	Chosen	S-	0
9OvJp	Unchosen	S+	0.333333
9OvJp	Unchosen	S-	0.666667
9yq2M	Chosen	S+	1
9yq2M	Chosen	S-	0.166667
9yq2M	Unchosen	S+	0.666667
9yq2M	Unchosen	S-	0.666667
a5b8U	Chosen	S+	1
a5b8U	Chosen	S-	0
a5b8U	Unchosen	S+	0
a5b8U	Unchosen	S-	1
ADM8E	Chosen	S+	1
ADM8E	Chosen	S-	0
ADM8E	Unchosen	S+	0
ADM8E	Unchosen	S-	1
ADPTy	Chosen	S+	1
ADPTy	Chosen	S-	0.166667
ADPTy	Unchosen	S+	0.666667
ADPTy	Unchosen	S-	0.5
aIJD3	Chosen	S+	0.833333
aIJD3	Chosen	S-	0.166667
aIJD3	Unchosen	S+	0.166667
aIJD3	Unchosen	S-	0.5
aIvIN	Chosen	S+	1
aIvIN	Chosen	S-	0
aIvIN	Unchosen	S+	0.333333
aIvIN	Unchosen	S-	0.5
aMbZZ	Chosen	S+	1
aMbZZ	Chosen	S-	0.166667
aMbZZ	Unchosen	S+	0.166667
aMbZZ	Unchosen	S-	0
aOSu7	Chosen	S+	1
aOSu7	Chosen	S-	0
aOSu7	Unchosen	S+	0.333333
aOSu7	Unchosen	S-	0.5
AT5S5	Chosen	S+	1
AT5S5	Chosen	S-	0
AT5S5	Unchosen	S+	0.333333
AT5S5	Unchosen	S-	0.333333
AxI03	Chosen	S+	1
AxI03	Chosen	S-	0
AxI03	Unchosen	S+	1
AxI03	Unchosen	S-	1
B2ndp	Chosen	S+	0.833333
B2ndp	Chosen	S-	0
B2ndp	Unchosen	S+	0
B2ndp	Unchosen	S-	0.333333
Bb16p	Chosen	S+	1
Bb16p	Chosen	S-	0
Bb16p	Unchosen	S+	0
Bb16p	Unchosen	S-	1
bI48S	Chosen	S+	1
bI48S	Chosen	S-	0
bI48S	Unchosen	S+	0.5
bI48S	Unchosen	S-	1
bkrEX	Chosen	S+	1
bkrEX	Chosen	S-	0
bkrEX	Unchosen	S+	0.833333
bkrEX	Unchosen	S-	1
boOvV	Chosen	S+	0.666667
boOvV	Chosen	S-	0.166667
boOvV	Unchosen	S+	0.666667
boOvV	Unchosen	S-	0.333333
bp06B	Chosen	S+	1
bp06B	Chosen	S-	0
bp06B	Unchosen	S+	0
bp06B	Unchosen	S-	0.166667
bqwzH	Chosen	S+	0.5
bqwzH	Chosen	S-	0.166667
bqwzH	Unchosen	S+	0
bqwzH	Unchosen	S-	0
br3Hq	Chosen	S+	1
br3Hq	Chosen	S-	0.166667
br3Hq	Unchosen	S+	0.166667
br3Hq	Unchosen	S-	0.666667
bRfUX	Chosen	S+	1
bRfUX	Chosen	S-	0
bRfUX	Unchosen	S+	0
bRfUX	Unchosen	S-	0.666667
BtI3s	Chosen	S+	1
BtI3s	Chosen	S-	0.166667
BtI3s	Unchosen	S+	0.166667
BtI3s	Unchosen	S-	0.333333
BuCeU	Chosen	S+	1
BuCeU	Chosen	S-	0
BuCeU	Unchosen	S+	0.333333
BuCeU	Unchosen	S-	0.166667
BVbMH	Chosen	S+	1
BVbMH	Chosen	S-	0
BVbMH	Unchosen	S+	0.166667
BVbMH	Unchosen	S-	0
BVO5V	Chosen	S+	1
BVO5V	Chosen	S-	0
BVO5V	Unchosen	S+	0.333333
BVO5V	Unchosen	S-	0.666667
CbSfY	Chosen	S+	1
CbSfY	Chosen	S-	0
CbSfY	Unchosen	S+	0.5
CbSfY	Unchosen	S-	0.666667
cCvVk	Chosen	S+	0.833333
cCvVk	Chosen	S-	0.166667
cCvVk	Unchosen	S+	0.333333
cCvVk	Unchosen	S-	0.166667
cGhLy	Chosen	S+	1
cGhLy	Chosen	S-	0
cGhLy	Unchosen	S+	0.333333
cGhLy	Unchosen	S-	0
cnxCB	Chosen	S+	1
cnxCB	Chosen	S-	0.166667
cnxCB	Unchosen	S+	0.666667
cnxCB	Unchosen	S-	0.666667
cOEV3	Chosen	S+	1
cOEV3	Chosen	S-	0
cOEV3	Unchosen	S+	0.666667
cOEV3	Unchosen	S-	0.333333
cYtrb	Chosen	S+	0.833333
cYtrb	Chosen	S-	0.166667
cYtrb	Unchosen	S+	0.833333
cYtrb	Unchosen	S-	0.166667
DAt9p	Chosen	S+	0.833333
DAt9p	Chosen	S-	0.166667
DAt9p	Unchosen	S+	0.166667
DAt9p	Unchosen	S-	0.333333
diiDU	Chosen	S+	1
diiDU	Chosen	S-	0
diiDU	Unchosen	S+	0.166667
diiDU	Unchosen	S-	0.333333
dJxmE	Chosen	S+	1
dJxmE	Chosen	S-	0.5
dJxmE	Unchosen	S+	0.333333
dJxmE	Unchosen	S-	0.5
DrmhV	Chosen	S+	1
DrmhV	Chosen	S-	0.166667
DrmhV	Unchosen	S+	0.5
DrmhV	Unchosen	S-	0.5
DwJ39	Chosen	S+	1
DwJ39	Chosen	S-	0
DwJ39	Unchosen	S+	0
DwJ39	Unchosen	S-	1
E5ixW	Chosen	S+	0.833333
E5ixW	Chosen	S-	0.166667
E5ixW	Unchosen	S+	0.166667
E5ixW	Unchosen	S-	1
E8ihr	Chosen	S+	1
E8ihr	Chosen	S-	0
E8ihr	Unchosen	S+	0.333333
E8ihr	Unchosen	S-	0.5
edw9J	Chosen	S+	1
edw9J	Chosen	S-	0.166667
edw9J	Unchosen	S+	0.166667
edw9J	Unchosen	S-	0.666667
eEvT9	Chosen	S+	1
eEvT9	Chosen	S-	0
eEvT9	Unchosen	S+	0
eEvT9	Unchosen	S-	0.666667
eq2An	Chosen	S+	1
eq2An	Chosen	S-	0.333333
eq2An	Unchosen	S+	0.666667
eq2An	Unchosen	S-	0.5
ErCjO	Chosen	S+	1
ErCjO	Chosen	S-	0
ErCjO	Unchosen	S+	0.5
ErCjO	Unchosen	S-	0.333333
EUnGh	Chosen	S+	1
EUnGh	Chosen	S-	0.166667
EUnGh	Unchosen	S+	1
EUnGh	Unchosen	S-	1
EXcQ2	Chosen	S+	1
EXcQ2	Chosen	S-	0
EXcQ2	Unchosen	S+	0.166667
EXcQ2	Unchosen	S-	0.5
exia5	Chosen	S+	1
exia5	Chosen	S-	0
exia5	Unchosen	S+	0.666667
exia5	Unchosen	S-	0.5
Exmxx	Chosen	S+	0.833333
Exmxx	Chosen	S-	0.166667
Exmxx	Unchosen	S+	0.166667
Exmxx	Unchosen	S-	0.166667
EZs0E	Chosen	S+	1
EZs0E	Chosen	S-	0.5
EZs0E	Unchosen	S+	0.333333
EZs0E	Unchosen	S-	0.5
Fefjq	Chosen	S+	1
Fefjq	Chosen	S-	0
Fefjq	Unchosen	S+	0.166667
Fefjq	Unchosen	S-	0
fFwzI	Chosen	S+	1
fFwzI	Chosen	S-	0.333333
fFwzI	Unchosen	S+	0.333333
fFwzI	Unchosen	S-	0.666667
fKIO6	Chosen	S+	1
fKIO6	Chosen	S-	0.333333
fKIO6	Unchosen	S+	0.166667
fKIO6	Unchosen	S-	0.166667
fl6Ph	Chosen	S+	1
fl6Ph	Chosen	S-	0.166667
fl6Ph	Unchosen	S+	0.333333
fl6Ph	Unchosen	S-	0.666667
FrgO5	Chosen	S+	1
FrgO5	Chosen	S-	0
FrgO5	Unchosen	S+	0.833333
FrgO5	Unchosen	S-	0.833333
FVjHz	Chosen	S+	1
FVjHz	Chosen	S-	0.166667
FVjHz	Unchosen	S+	0.666667
FVjHz	Unchosen	S-	0.833333
g1Q0h	Chosen	S+	1
g1Q0h	Chosen	S-	0
g1Q0h	Unchosen	S+	0.333333
g1Q0h	Unchosen	S-	0.166667
G4Ion	Chosen	S+	1
G4Ion	Chosen	S-	0
G4Ion	Unchosen	S+	0.333333
G4Ion	Unchosen	S-	0
g5zOE	Chosen	S+	1
g5zOE	Chosen	S-	0.333333
g5zOE	Unchosen	S+	0.666667
g5zOE	Unchosen	S-	0.333333
GK9kQ	Chosen	S+	1
GK9kQ	Chosen	S-	0
GK9kQ	Unchosen	S+	0.5
GK9kQ	Unchosen	S-	0.5
gUhl6	Chosen	S+	1
gUhl6	Chosen	S-	0.166667
gUhl6	Unchosen	S+	0.333333
gUhl6	Unchosen	S-	0.666667
GuIEF	Chosen	S+	1
GuIEF	Chosen	S-	0
GuIEF	Unchosen	S+	0.666667
GuIEF	Unchosen	S-	0.666667
gY2bF	Chosen	S+	1
gY2bF	Chosen	S-	0.166667
gY2bF	Unchosen	S+	0.333333
gY2bF	Unchosen	S-	0.666667
GZrM9	Chosen	S+	1
GZrM9	Chosen	S-	0.333333
GZrM9	Unchosen	S+	0.5
GZrM9	Unchosen	S-	0
H316W	Chosen	S+	1
H316W	Chosen	S-	0
H316W	Unchosen	S+	0.166667
H316W	Unchosen	S-	0.5
H3ROo	Chosen	S+	1
H3ROo	Chosen	S-	0
H3ROo	Unchosen	S+	0.166667
H3ROo	Unchosen	S-	1
hBrcE	Chosen	S+	1
hBrcE	Chosen	S-	0
hBrcE	Unchosen	S+	0.666667
hBrcE	Unchosen	S-	0.166667
hKQ1r	Chosen	S+	1
hKQ1r	Chosen	S-	0.166667
hKQ1r	Unchosen	S+	1
hKQ1r	Unchosen	S-	0.833333
HNkQ3	Chosen	S+	1
HNkQ3	Chosen	S-	0
HNkQ3	Unchosen	S+	0.5
HNkQ3	Unchosen	S-	0.833333
hpGMh	Chosen	S+	1
hpGMh	Chosen	S-	0
hpGMh	Unchosen	S+	0.333333
hpGMh	Unchosen	S-	0.5
hR9Iv	Chosen	S+	1
hR9Iv	Chosen	S-	0
hR9Iv	Unchosen	S+	0.5
hR9Iv	Unchosen	S-	0.333333
Hte4V	Chosen	S+	1
Hte4V	Chosen	S-	0
Hte4V	Unchosen	S+	0.5
Hte4V	Unchosen	S-	0.166667
I5R9A	Chosen	S+	1
I5R9A	Chosen	S-	0.5
I5R9A	Unchosen	S+	0.333333
I5R9A	Unchosen	S-	0.833333
i9IUY	Chosen	S+	0.833333
i9IUY	Chosen	S-	0
i9IUY	Unchosen	S+	0.5
i9IUY	Unchosen	S-	0.833333
IeGCU	Chosen	S+	1
IeGCU	Chosen	S-	0
IeGCU	Unchosen	S+	0.5
IeGCU	Unchosen	S-	0.166667
IgnnB	Chosen	S+	0.833333
IgnnB	Chosen	S-	0.666667
IgnnB	Unchosen	S+	0.333333
IgnnB	Unchosen	S-	0.333333
II92S	Chosen	S+	1
II92S	Chosen	S-	0
II92S	Unchosen	S+	0.5
II92S	Unchosen	S-	0.666667
IjacC	Chosen	S+	1
IjacC	Chosen	S-	0
IjacC	Unchosen	S+	0
IjacC	Unchosen	S-	0
IJFrE	Chosen	S+	1
IJFrE	Chosen	S-	0.166667
IJFrE	Unchosen	S+	0.666667
IJFrE	Unchosen	S-	0.5
Im80j	Chosen	S+	1
Im80j	Chosen	S-	0
Im80j	Unchosen	S+	1
Im80j	Unchosen	S-	1
io1Z1	Chosen	S+	1
io1Z1	Chosen	S-	0
io1Z1	Unchosen	S+	0.166667
io1Z1	Unchosen	S-	0.5
ITqc9	Chosen	S+	1
ITqc9	Chosen	S-	0
ITqc9	Unchosen	S+	0
ITqc9	Unchosen	S-	1
Iw8Eq	Chosen	S+	0.833333
Iw8Eq	Chosen	S-	0
Iw8Eq	Unchosen	S+	0.666667
Iw8Eq	Unchosen	S-	0.666667
iZ8Ff	Chosen	S+	1
iZ8Ff	Chosen	S-	0.5
iZ8Ff	Unchosen	S+	0.5
iZ8Ff	Unchosen	S-	0.333333
J6f0r	Chosen	S+	0.833333
J6f0r	Chosen	S-	1
J6f0r	Unchosen	S+	0.666667
J6f0r	Unchosen	S-	0.333333
JeN7G	Chosen	S+	1
JeN7G	Chosen	S-	0
JeN7G	Unchosen	S+	0
JeN7G	Unchosen	S-	0.333333
JeouF	Chosen	S+	1
JeouF	Chosen	S-	0
JeouF	Unchosen	S+	0.666667
JeouF	Unchosen	S-	0.666667
jFIi4	Chosen	S+	1
jFIi4	Chosen	S-	0
jFIi4	Unchosen	S+	0
jFIi4	Unchosen	S-	0
jgn2L	Chosen	S+	1
jgn2L	Chosen	S-	0
jgn2L	Unchosen	S+	0.833333
jgn2L	Unchosen	S-	0.666667
jkpRf	Chosen	S+	0.833333
jkpRf	Chosen	S-	0.5
jkpRf	Unchosen	S+	0.166667
jkpRf	Unchosen	S-	0.666667
jrMPE	Chosen	S+	1
jrMPE	Chosen	S-	0.166667
jrMPE	Unchosen	S+	0.833333
jrMPE	Unchosen	S-	0.666667
jvEi3	Chosen	S+	0.833333
jvEi3	Chosen	S-	0
jvEi3	Unchosen	S+	0.333333
jvEi3	Unchosen	S-	0.166667
jwa3t	Chosen	S+	1
jwa3t	Chosen	S-	0
jwa3t	Unchosen	S+	0.333333
jwa3t	Unchosen	S-	0.5
jWy9H	Chosen	S+	1
jWy9H	Chosen	S-	0.333333
jWy9H	Unchosen	S+	1
jWy9H	Unchosen	S-	0.833333
jzsZc	Chosen	S+	1
jzsZc	Chosen	S-	0
jzsZc	Unchosen	S+	0.333333
jzsZc	Unchosen	S-	0.666667
KdSxY	Chosen	S+	0.833333
KdSxY	Chosen	S-	0.833333
KdSxY	Unchosen	S+	0.333333
KdSxY	Unchosen	S-	0.333333
KHmEZ	Chosen	S+	1
KHmEZ	Chosen	S-	0
KHmEZ	Unchosen	S+	0.5
KHmEZ	Unchosen	S-	0.666667
Kjagg	Chosen	S+	0.333333
Kjagg	Chosen	S-	0.666667
Kjagg	Unchosen	S+	0.5
Kjagg	Unchosen	S-	0.666667
KKiWC	Chosen	S+	0.833333
KKiWC	Chosen	S-	0
KKiWC	Unchosen	S+	0
KKiWC	Unchosen	S-	0
kPT1d	Chosen	S+	1
kPT1d	Chosen	S-	0
kPT1d	Unchosen	S+	0.5
kPT1d	Unchosen	S-	0.333333
Kur2Y	Chosen	S+	1
Kur2Y	Chosen	S-	0.5
Kur2Y	Unchosen	S+	0.333333
Kur2Y	Unchosen	S-	0.5
kxp6s	Chosen	S+	1
kxp6s	Chosen	S-	0.5
kxp6s	Unchosen	S+	0.166667
kxp6s	Unchosen	S-	0
kYe5u	Chosen	S+	1
kYe5u	Chosen	S-	0
kYe5u	Unchosen	S+	0.166667
kYe5u	Unchosen	S-	0.166667
l54ql	Chosen	S+	1
l54ql	Chosen	S-	0
l54ql	Unchosen	S+	0.833333
l54ql	Unchosen	S-	0.833333
LcybI	Chosen	S+	0.666667
LcybI	Chosen	S-	0.5
LcybI	Unchosen	S+	0.333333
LcybI	Unchosen	S-	0.166667
liTaf	Chosen	S+	1
liTaf	Chosen	S-	0
liTaf	Unchosen	S+	0.5
liTaf	Unchosen	S-	0.666667
luxS5	Chosen	S+	1
luxS5	Chosen	S-	0
luxS5	Unchosen	S+	0.166667
luxS5	Unchosen	S-	0
LzWK8	Chosen	S+	0.666667
LzWK8	Chosen	S-	0.333333
LzWK8	Unchosen	S+	0.5
LzWK8	Unchosen	S-	0.5
M0lUm	Chosen	S+	1
M0lUm	Chosen	S-	0.166667
M0lUm	Unchosen	S+	0.5
M0lUm	Unchosen	S-	0.333333
m6qg8	Chosen	S+	1
m6qg8	Chosen	S-	0.333333
m6qg8	Unchosen	S+	0.166667
m6qg8	Unchosen	S-	0.333333
mEVNr	Chosen	S+	1
mEVNr	Chosen	S-	0.5
mEVNr	Unchosen	S+	0.666667
mEVNr	Unchosen	S-	1
mN4KG	Chosen	S+	1
mN4KG	Chosen	S-	0
mN4KG	Unchosen	S+	0.5
mN4KG	Unchosen	S-	0.166667
mXN0N	Chosen	S+	1
mXN0N	Chosen	S-	0
mXN0N	Unchosen	S+	0.333333
mXN0N	Unchosen	S-	0.666667
n8kIj	Chosen	S+	1
n8kIj	Chosen	S-	0
n8kIj	Unchosen	S+	0
n8kIj	Unchosen	S-	1
nVHCD	Chosen	S+	1
nVHCD	Chosen	S-	0.166667
nVHCD	Unchosen	S+	0.5
nVHCD	Unchosen	S-	0.666667
NVQwe	Chosen	S+	1
NVQwe	Chosen	S-	0
NVQwe	Unchosen	S+	0
NVQwe	Unchosen	S-	1
nYFCE	Chosen	S+	1
nYFCE	Chosen	S-	0
nYFCE	Unchosen	S+	0.666667
nYFCE	Unchosen	S-	0.666667
o5AyX	Chosen	S+	0.833333
o5AyX	Chosen	S-	0
o5AyX	Unchosen	S+	0
o5AyX	Unchosen	S-	1
O65IG	Chosen	S+	0.833333
O65IG	Chosen	S-	0.166667
O65IG	Unchosen	S+	0.833333
O65IG	Unchosen	S-	0.666667
o9Okp	Chosen	S+	1
o9Okp	Chosen	S-	0
o9Okp	Unchosen	S+	0.333333
o9Okp	Unchosen	S-	0.666667
OAsQd	Chosen	S+	1
OAsQd	Chosen	S-	0
OAsQd	Unchosen	S+	0
OAsQd	Unchosen	S-	1
oCm00	Chosen	S+	1
oCm00	Chosen	S-	0
oCm00	Unchosen	S+	0.333333
oCm00	Unchosen	S-	0
oJGUI	Chosen	S+	1
oJGUI	Chosen	S-	0.166667
oJGUI	Unchosen	S+	0.666667
oJGUI	Unchosen	S-	1
oJlJN	Chosen	S+	1
oJlJN	Chosen	S-	0
oJlJN	Unchosen	S+	0
oJlJN	Unchosen	S-	1
OK1Yr	Chosen	S+	1
OK1Yr	Chosen	S-	0
OK1Yr	Unchosen	S+	0.333333
OK1Yr	Unchosen	S-	0.833333
Ov42z	Chosen	S+	0.833333
Ov42z	Chosen	S-	0.166667
Ov42z	Unchosen	S+	0
Ov42z	Unchosen	S-	0.166667
OVBBt	Chosen	S+	1
OVBBt	Chosen	S-	0
OVBBt	Unchosen	S+	0.166667
OVBBt	Unchosen	S-	0.5
owsUs	Chosen	S+	1
owsUs	Chosen	S-	0.333333
owsUs	Unchosen	S+	0.333333
owsUs	Unchosen	S-	0.333333
P2CMD	Chosen	S+	1
P2CMD	Chosen	S-	0
P2CMD	Unchosen	S+	0.5
P2CMD	Unchosen	S-	0.833333
p4vex	Chosen	S+	0.833333
p4vex	Chosen	S-	0
p4vex	Unchosen	S+	0.166667
p4vex	Unchosen	S-	0
P5HHM	Chosen	S+	1
P5HHM	Chosen	S-	0
P5HHM	Unchosen	S+	0.333333
P5HHM	Unchosen	S-	0.5
pnOk1	Chosen	S+	0.5
pnOk1	Chosen	S-	0.333333
pnOk1	Unchosen	S+	0.666667
pnOk1	Unchosen	S-	0.166667
po5my	Chosen	S+	1
po5my	Chosen	S-	0.5
po5my	Unchosen	S+	0
po5my	Unchosen	S-	0.166667
Pp9Bs	Chosen	S+	1
Pp9Bs	Chosen	S-	0.333333
Pp9Bs	Unchosen	S+	0.333333
Pp9Bs	Unchosen	S-	0.333333
Q43FG	Chosen	S+	1
Q43FG	Chosen	S-	0
Q43FG	Unchosen	S+	0.333333
Q43FG	Unchosen	S-	1
QBNdY	Chosen	S+	1
QBNdY	Chosen	S-	0
QBNdY	Unchosen	S+	0.833333
QBNdY	Unchosen	S-	0
qd5WF	Chosen	S+	1
qd5WF	Chosen	S-	0
qd5WF	Unchosen	S+	0.333333
qd5WF	Unchosen	S-	1
qHj8Q	Chosen	S+	1
qHj8Q	Chosen	S-	0.666667
qHj8Q	Unchosen	S+	0.166667
qHj8Q	Unchosen	S-	1
qixAg	Chosen	S+	1
qixAg	Chosen	S-	0
qixAg	Unchosen	S+	0.666667
qixAg	Unchosen	S-	0.333333
r74To	Chosen	S+	1
r74To	Chosen	S-	0.333333
r74To	Unchosen	S+	0.333333
r74To	Unchosen	S-	0.5
rOdZj	Chosen	S+	1
rOdZj	Chosen	S-	0
rOdZj	Unchosen	S+	0.333333
rOdZj	Unchosen	S-	0.666667
RUY8N	Chosen	S+	0.833333
RUY8N	Chosen	S-	0
RUY8N	Unchosen	S+	0
RUY8N	Unchosen	S-	0
rXdqa	Chosen	S+	1
rXdqa	Chosen	S-	0.166667
rXdqa	Unchosen	S+	0.666667
rXdqa	Unchosen	S-	0.833333
RXr4B	Chosen	S+	1
RXr4B	Chosen	S-	0
RXr4B	Unchosen	S+	0.333333
RXr4B	Unchosen	S-	0.666667
rYgNq	Chosen	S+	0.833333
rYgNq	Chosen	S-	0.333333
rYgNq	Unchosen	S+	0.833333
rYgNq	Unchosen	S-	0.5
S5uKx	Chosen	S+	1
S5uKx	Chosen	S-	0
S5uKx	Unchosen	S+	0.333333
S5uKx	Unchosen	S-	0.5
S64tw	Chosen	S+	1
S64tw	Chosen	S-	0.333333
S64tw	Unchosen	S+	0.333333
S64tw	Unchosen	S-	0.5
SAEQJ	Chosen	S+	1
SAEQJ	Chosen	S-	0
SAEQJ	Unchosen	S+	0.666667
SAEQJ	Unchosen	S-	0.666667
SoANP	Chosen	S+	0.833333
SoANP	Chosen	S-	0.166667
SoANP	Unchosen	S+	0.166667
SoANP	Unchosen	S-	0.166667
SQLyU	Chosen	S+	1
SQLyU	Chosen	S-	0.166667
SQLyU	Unchosen	S+	0.166667
SQLyU	Unchosen	S-	1
TbjBA	Chosen	S+	0.666667
TbjBA	Chosen	S-	0
TbjBA	Unchosen	S+	0.666667
TbjBA	Unchosen	S-	0.833333
tDjre	Chosen	S+	0.333333
tDjre	Chosen	S-	0.5
tDjre	Unchosen	S+	0.333333
tDjre	Unchosen	S-	0
tEpx2	Chosen	S+	1
tEpx2	Chosen	S-	0.166667
tEpx2	Unchosen	S+	0.166667
tEpx2	Unchosen	S-	0.333333
tG33V	Chosen	S+	1
tG33V	Chosen	S-	0.166667
tG33V	Unchosen	S+	0
tG33V	Unchosen	S-	0.833333
tibPz	Chosen	S+	0.833333
tibPz	Chosen	S-	0.5
tibPz	Unchosen	S+	0.666667
tibPz	Unchosen	S-	0.333333
tNdSg	Chosen	S+	1
tNdSg	Chosen	S-	0
tNdSg	Unchosen	S+	0.333333
tNdSg	Unchosen	S-	0.5
tq2kw	Chosen	S+	1
tq2kw	Chosen	S-	0.166667
tq2kw	Unchosen	S+	0.5
tq2kw	Unchosen	S-	0.5
TqogA	Chosen	S+	1
TqogA	Chosen	S-	0.333333
TqogA	Unchosen	S+	0
TqogA	Unchosen	S-	0.666667
tSvxh	Chosen	S+	1
tSvxh	Chosen	S-	0.166667
tSvxh	Unchosen	S+	0.333333
tSvxh	Unchosen	S-	0.5
TVYrJ	Chosen	S+	1
TVYrJ	Chosen	S-	1
TVYrJ	Unchosen	S+	1
TVYrJ	Unchosen	S-	1
tWqzy	Chosen	S+	0.666667
tWqzy	Chosen	S-	0.666667
tWqzy	Unchosen	S+	0.833333
tWqzy	Unchosen	S-	0.833333
U72k0	Chosen	S+	0.833333
U72k0	Chosen	S-	0
U72k0	Unchosen	S+	0
U72k0	Unchosen	S-	0.5
u8S7q	Chosen	S+	0.833333
u8S7q	Chosen	S-	0.5
u8S7q	Unchosen	S+	0.166667
u8S7q	Unchosen	S-	0.333333
UCd8i	Chosen	S+	1
UCd8i	Chosen	S-	0
UCd8i	Unchosen	S+	0.666667
UCd8i	Unchosen	S-	0.666667
UeFtE	Chosen	S+	0.833333
UeFtE	Chosen	S-	0.333333
UeFtE	Unchosen	S+	0.166667
UeFtE	Unchosen	S-	0.666667
uGFVN	Chosen	S+	1
uGFVN	Chosen	S-	0
uGFVN	Unchosen	S+	0.833333
uGFVN	Unchosen	S-	0.666667
Un2nA	Chosen	S+	1
Un2nA	Chosen	S-	0
Un2nA	Unchosen	S+	0.666667
Un2nA	Unchosen	S-	0.833333
uozON	Chosen	S+	1
uozON	Chosen	S-	0
uozON	Unchosen	S+	0.5
uozON	Unchosen	S-	0.5
UtH1Q	Chosen	S+	0.833333
UtH1Q	Chosen	S-	0.166667
UtH1Q	Unchosen	S+	0.333333
UtH1Q	Unchosen	S-	0.333333
uU9Gb	Chosen	S+	1
uU9Gb	Chosen	S-	0
uU9Gb	Unchosen	S+	0.166667
uU9Gb	Unchosen	S-	0.5
uuc7e	Chosen	S+	1
uuc7e	Chosen	S-	0.333333
uuc7e	Unchosen	S+	0.166667
uuc7e	Unchosen	S-	0.166667
UuobO	Chosen	S+	1
UuobO	Chosen	S-	0
UuobO	Unchosen	S+	0.166667
UuobO	Unchosen	S-	0.166667
UXXxq	Chosen	S+	1
UXXxq	Chosen	S-	0.166667
UXXxq	Unchosen	S+	0
UXXxq	Unchosen	S-	0
uzP2b	Chosen	S+	1
uzP2b	Chosen	S-	0
uzP2b	Unchosen	S+	0
uzP2b	Unchosen	S-	1
V5JmB	Chosen	S+	1
V5JmB	Chosen	S-	0
V5JmB	Unchosen	S+	0.333333
V5JmB	Unchosen	S-	0.333333
vCw2i	Chosen	S+	0.5
vCw2i	Chosen	S-	0.833333
vCw2i	Unchosen	S+	0.333333
vCw2i	Unchosen	S-	0.5
vDosh	Chosen	S+	0.833333
vDosh	Chosen	S-	0
vDosh	Unchosen	S+	0
vDosh	Unchosen	S-	0.833333
Vlma1	Chosen	S+	1
Vlma1	Chosen	S-	0
Vlma1	Unchosen	S+	0.333333
Vlma1	Unchosen	S-	0.333333
VnOcC	Chosen	S+	0.833333
VnOcC	Chosen	S-	0
VnOcC	Unchosen	S+	0.333333
VnOcC	Unchosen	S-	0.5
Vy16A	Chosen	S+	1
Vy16A	Chosen	S-	0
Vy16A	Unchosen	S+	1
Vy16A	Unchosen	S-	0.5
WBlXv	Chosen	S+	0.833333
WBlXv	Chosen	S-	0.333333
WBlXv	Unchosen	S+	0.333333
WBlXv	Unchosen	S-	0.5
wKQRe	Chosen	S+	0.666667
wKQRe	Chosen	S-	0.166667
wKQRe	Unchosen	S+	0.166667
wKQRe	Unchosen	S-	0.5
wRI16	Chosen	S+	1
wRI16	Chosen	S-	0.5
wRI16	Unchosen	S+	0.5
wRI16	Unchosen	S-	1
WVIzH	Chosen	S+	1
WVIzH	Chosen	S-	0
WVIzH	Unchosen	S+	0.666667
WVIzH	Unchosen	S-	0.333333
wXNHf	Chosen	S+	0.833333
wXNHf	Chosen	S-	0
wXNHf	Unchosen	S+	1
wXNHf	Unchosen	S-	0.333333
x3YHs	Chosen	S+	1
x3YHs	Chosen	S-	0
x3YHs	Unchosen	S+	0.5
x3YHs	Unchosen	S-	0.333333
XBRa6	Chosen	S+	1
XBRa6	Chosen	S-	0
XBRa6	Unchosen	S+	0.666667
XBRa6	Unchosen	S-	0.833333
xIK8r	Chosen	S+	1
xIK8r	Chosen	S-	0
xIK8r	Unchosen	S+	0
xIK8r	Unchosen	S-	0.5
Xko18	Chosen	S+	1
Xko18	Chosen	S-	0
Xko18	Unchosen	S+	0.5
Xko18	Unchosen	S-	0.5
XlDAJ	Chosen	S+	1
XlDAJ	Chosen	S-	0
XlDAJ	Unchosen	S+	0.5
XlDAJ	Unchosen	S-	0.5
xUcad	Chosen	S+	1
xUcad	Chosen	S-	0
xUcad	Unchosen	S+	0.833333
xUcad	Unchosen	S-	0.833333
xvwYZ	Chosen	S+	1
xvwYZ	Chosen	S-	0
xvwYZ	Unchosen	S+	0
xvwYZ	Unchosen	S-	1
XYblz	Chosen	S+	1
XYblz	Chosen	S-	0
XYblz	Unchosen	S+	0.333333
XYblz	Unchosen	S-	1
XZcko	Chosen	S+	0.833333
XZcko	Chosen	S-	0.166667
XZcko	Unchosen	S+	0.5
XZcko	Unchosen	S-	1
yARqG	Chosen	S+	1
yARqG	Chosen	S-	0
yARqG	Unchosen	S+	0.833333
yARqG	Unchosen	S-	0.666667
yfE6u	Chosen	S+	1
yfE6u	Chosen	S-	0.166667
yfE6u	Unchosen	S+	0.333333
yfE6u	Unchosen	S-	0.833333
YkeUu	Chosen	S+	1
YkeUu	Chosen	S-	0
YkeUu	Unchosen	S+	0.166667
YkeUu	Unchosen	S-	0.5
YtowX	Chosen	S+	0.666667
YtowX	Chosen	S-	0.5
YtowX	Unchosen	S+	0.333333
YtowX	Unchosen	S-	0.666667
YuueP	Chosen	S+	1
YuueP	Chosen	S-	0
YuueP	Unchosen	S+	0
YuueP	Unchosen	S-	0.333333
Z1I7G	Chosen	S+	1
Z1I7G	Chosen	S-	1
Z1I7G	Unchosen	S+	0.666667
Z1I7G	Unchosen	S-	0.5
z34MQ	Chosen	S+	1
z34MQ	Chosen	S-	0
z34MQ	Unchosen	S+	0.333333
z34MQ	Unchosen	S-	0.666667
z50jQ	Chosen	S+	1
z50jQ	Chosen	S-	0
z50jQ	Unchosen	S+	0.333333
z50jQ	Unchosen	S-	0.5
z9lUP	Chosen	S+	1
z9lUP	Chosen	S-	0
z9lUP	Unchosen	S+	0
z9lUP	Unchosen	S-	0.833333
zabiv	Chosen	S+	1
zabiv	Chosen	S-	0
zabiv	Unchosen	S+	0.333333
zabiv	Unchosen	S-	0.166667
ZEPqo	Chosen	S+	0.666667
ZEPqo	Chosen	S-	0
ZEPqo	Unchosen	S+	0.5
ZEPqo	Unchosen	S-	1
zlNDA	Chosen	S+	1
zlNDA	Chosen	S-	0.166667
zlNDA	Unchosen	S+	0.166667
zlNDA	Unchosen	S-	0.833333
Zmg7q	Chosen	S+	1
Zmg7q	Chosen	S-	0.166667
Zmg7q	Unchosen	S+	0.333333
Zmg7q	Unchosen	S-	0.666667
Zmjcm	Chosen	S+	1
Zmjcm	Chosen	S-	0
Zmjcm	Unchosen	S+	0.666667
Zmjcm	Unchosen	S-	0.5
ZrH6T	Chosen	S+	1
ZrH6T	Chosen	S-	0
ZrH6T	Unchosen	S+	0.5
ZrH6T	Unchosen	S-	0.333333
Zwb8M	Chosen	S+	1
Zwb8M	Chosen	S-	0.166667
Zwb8M	Unchosen	S+	0.833333
Zwb8M	Unchosen	S-	0.166667

## Sheet: fig2d_points
PID	inverse estimation score	p(select S+) - 0.5
0TZUd	-0.666667	-0.416667
11Y9m	0	0.188679
1mICX	0.333333	0.238318
1tlbg	0	0.160377
1UUok	-0.333333	-0.126168
1W39U	0.166667	0.101852
1Yu0G	-0.166667	-0.296296
3jjA1	0.166667	0.172897
3MGIj	0	-0.088785
3PT1e	-0.333333	-0.320755
3yKNO	-0.5	-0.313084
3Zeka	-1	-0.361111
4Bj3Y	-0.333333	0.0462963
5o5A0	-0.166667	-0.0392157
6B2Rj	0.666667	0.305556
6dTth	0.166667	-0.0277778
6Kiao	-0.166667	0.166667
6PhdR	-1	-0.416667
6XWHc	-0.5	0.0833333
7i1QR	0.833333	0.0327103
7jB1c	-0.333333	0.203704
7nvYR	-0.333333	-0.0740741
7oKxe	-0.333333	0
8dkZ6	0.333333	0.0648148
8HuET	0.333333	-0.00925926
8kl27	-0.833333	-0.45283
8mjxB	-1	-0.425926
9Ai4r	-1	-0.425234
9EAij	-1	-0.435185
9OvJp	-0.333333	-0.294393
9yq2M	0	-0.233333
a5b8U	-1	-0.358491
ADM8E	-1	-0.415888
ADPTy	0.166667	-0.0925926
aIJD3	-0.333333	-0.0046729
aIvIN	-0.166667	-0.111111
aMbZZ	0.166667	0.259259
aOSu7	-0.166667	0.00485437
AT5S5	0	-0.462617
AxI03	0	-0.122642
B2ndp	-0.333333	0.0188679
Bb16p	-1	-0.397196
bI48S	-0.5	-0.481308
bkrEX	-0.166667	-0.0700935
boOvV	0.333333	0.444444
bp06B	-0.166667	-0.378505
bqwzH	0	0.191589
br3Hq	-0.5	0.00925926
bRfUX	-0.666667	-0.471963
BtI3s	-0.166667	-0.285047
BuCeU	0.166667	0.107477
BVbMH	0.166667	0.377358
BVO5V	-0.333333	0.0277778
CbSfY	-0.166667	-0.194444
cCvVk	0.166667	0.126168
cGhLy	0.333333	0.396226
cnxCB	0	0.200935
cOEV3	0.333333	0.359813
cYtrb	0.666667	0.3
DAt9p	-0.166667	0.240741
diiDU	-0.166667	-0.313084
dJxmE	-0.166667	0.127451
DrmhV	0	-0.0849057
DwJ39	-1	-0.435185
E5ixW	-0.833333	-0.14486
E8ihr	-0.166667	0
edw9J	-0.5	-0.21028
eEvT9	-0.666667	-0.222222
eq2An	0.166667	-0.0619048
ErCjO	0.166667	0.0740741
EUnGh	0	-0.0471698
EXcQ2	-0.333333	0.0046729
exia5	0.166667	0.116822
Exmxx	0	-0.0046729
EZs0E	-0.166667	0.185185
Fefjq	0.166667	0.0833333
fFwzI	-0.333333	-0.12963
fKIO6	0	0.0046729
fl6Ph	-0.333333	-0.25
FrgO5	0	0.0514019
FVjHz	-0.166667	-0.0277778
g1Q0h	0.166667	-0.107477
G4Ion	0.333333	0.0925926
g5zOE	0.333333	-0.0420561
GK9kQ	0	0.101852
gUhl6	-0.333333	-0.0462963
GuIEF	0	-0.111111
gY2bF	-0.333333	0.138095
GZrM9	0.5	-0.0925926
H316W	-0.333333	-0.0420561
H3ROo	-0.833333	-0.154206
hBrcE	0.5	0.0514019
hKQ1r	0.166667	0.0277778
HNkQ3	-0.333333	-0.0700935
hpGMh	-0.166667	-0.0046729
hR9Iv	0.166667	0.111111
Hte4V	0.333333	-0.0607477
I5R9A	-0.5	-0.261905
i9IUY	-0.333333	-0.0327103
IeGCU	0.333333	0.273585
IgnnB	0	-0.296296
II92S	-0.166667	-0.0185185
IjacC	0	0.0849057
IJFrE	0.166667	-0.0462963
Im80j	0	-0.111111
io1Z1	-0.333333	-0.25
ITqc9	-1	-0.472222
Iw8Eq	0	-0.0514019
iZ8Ff	0.166667	0.0188679
J6f0r	0.333333	0.0833333
JeN7G	-0.333333	-0.12037
JeouF	0	-0.0555556
jFIi4	0	-0.37963
jgn2L	0.166667	0.0462963
jkpRf	-0.5	-0.0943396
jrMPE	0.166667	-0.188679
jvEi3	0.166667	0.115385
jwa3t	-0.166667	0.00925926
jWy9H	0.166667	-0.0943396
jzsZc	-0.333333	-0.0740741
KdSxY	0	-0.115385
KHmEZ	-0.166667	-0.0140187
Kjagg	-0.166667	-0.0740741
KKiWC	0	0.194444
kPT1d	0.166667	-0.116822
Kur2Y	-0.166667	0.0607477
kxp6s	0.166667	0.432692
kYe5u	0	0.268519
l54ql	0	-0.166667
LcybI	0.166667	0.163551
liTaf	-0.166667	-0.0794393
luxS5	0.166667	-0.0327103
LzWK8	0	0.240741
M0lUm	0.166667	-0.0185185
m6qg8	-0.166667	-0.268519
mEVNr	-0.333333	-0.0277778
mN4KG	0.333333	0.14486
mXN0N	-0.333333	-0.313084
n8kIj	-1	-0.481481
nVHCD	-0.166667	-0.191589
NVQwe	-1	-0.37037
nYFCE	0	0.0619048
o5AyX	-1	-0.285047
O65IG	0.166667	-0.0185185
o9Okp	-0.333333	-0.296296
OAsQd	-1	-0.361111
oCm00	0.333333	-0.0185185
oJGUI	-0.333333	-0.203704
oJlJN	-1	-0.264151
OK1Yr	-0.5	-0.132075
Ov42z	-0.166667	-0.138095
OVBBt	-0.333333	-0.0514019
owsUs	0	0.00925926
P2CMD	-0.333333	0.0277778
p4vex	0.166667	0.261905
P5HHM	-0.166667	0.0188679
pnOk1	0.5	-0.12037
po5my	-0.166667	-0.148148
Pp9Bs	0	-0.0849057
Q43FG	-0.666667	-0.203704
QBNdY	0.833333	0.305556
qd5WF	-0.666667	-0.185185
qHj8Q	-0.833333	-0.462617
qixAg	0.333333	0.200935
r74To	-0.166667	0.0555556
rOdZj	-0.333333	-0.113208
RUY8N	0	-0.277778
rXdqa	-0.166667	-0.138889
RXr4B	-0.333333	-0.088785
rYgNq	0.333333	0.0648148
S5uKx	-0.166667	-0.153846
S64tw	-0.166667	-0.148148
SAEQJ	0	-0.219626
SoANP	0	-0.268519
SQLyU	-0.833333	-0.37963
TbjBA	-0.166667	-0.191589
tDjre	0.333333	-0.0648148
tEpx2	-0.166667	0.14486
tG33V	-0.833333	-0.38785
tibPz	0.333333	0.231481
tNdSg	-0.166667	-0.148148
tq2kw	0	-0.12037
TqogA	-0.666667	-0.303738
tSvxh	-0.166667	-0.172897
TVYrJ	0	-0.128571
tWqzy	0	0.0360825
U72k0	-0.5	-0.222222
u8S7q	-0.166667	-0.425234
UCd8i	0	-0.148148
UeFtE	-0.5	-0.257009
uGFVN	0.166667	0.0555556
Un2nA	-0.166667	-0.203704
uozON	0	0.0377358
UtH1Q	0	0.163551
uU9Gb	-0.333333	-0.231481
uuc7e	0	-0.0233645
UuobO	0	-0.00925926
UXXxq	0	0.0420561
uzP2b	-1	-0.453271
V5JmB	0	0.287037
vCw2i	-0.166667	-0.101852
vDosh	-0.833333	-0.441748
Vlma1	0	-0.0740741
VnOcC	-0.166667	0.135514
Vy16A	0.5	0.154206
WBlXv	-0.166667	-0.154206
wKQRe	-0.333333	-0.166667
wRI16	-0.5	-0.157143
WVIzH	0.333333	0.182243
wXNHf	0.666667	0.113208
x3YHs	0.166667	-0.163462
XBRa6	-0.166667	0.12037
xIK8r	-0.5	-0.138889
Xko18	0	-0.0233645
XlDAJ	0	-0.0277778
xUcad	0	-0.296296
xvwYZ	-1	-0.444444
XYblz	-0.666667	-0.135514
XZcko	-0.5	-0.12037
yARqG	0.166667	0.0462963
yfE6u	-0.5	-0.471963
YkeUu	-0.333333	-0.154206
YtowX	-0.333333	-0.0740741
YuueP	-0.333333	-0.157407
Z1I7G	0.166667	-0.0462963
z34MQ	-0.333333	0.00943396
z50jQ	-0.166667	-0.00943396
z9lUP	-0.833333	-0.435185
zabiv	0.166667	0.257009
ZEPqo	-0.5	-0.0925926
zlNDA	-0.666667	-0.434579
Zmg7q	-0.333333	-0.212963
Zmjcm	0.166667	-0.242857
ZrH6T	0.166667	0.12037
Zwb8M	0.666667	0.314815

## Sheet: fig2d_fit
obs	median	lower	upper	inverse estimation score	p(select S+) - 0.5
1	-0.38185	-0.417302	-0.346237	-1	-0.38185
2	-0.375115	-0.410004	-0.340117	-0.981481	-0.375115
3	-0.368338	-0.40253	-0.334121	-0.962963	-0.368338
4	-0.361541	-0.395104	-0.327945	-0.944444	-0.361541
5	-0.354756	-0.387663	-0.321784	-0.925926	-0.354756
6	-0.348019	-0.380337	-0.315639	-0.907407	-0.348019
7	-0.341265	-0.372957	-0.309462	-0.888889	-0.341265
8	-0.334523	-0.365609	-0.303192	-0.87037	-0.334523
9	-0.327786	-0.358263	-0.29698	-0.851852	-0.327786
10	-0.321016	-0.350857	-0.290795	-0.833333	-0.321016
11	-0.31426	-0.343475	-0.284611	-0.814815	-0.31426
12	-0.307472	-0.336041	-0.278455	-0.796296	-0.307472
13	-0.300678	-0.328622	-0.272416	-0.777778	-0.300678
14	-0.293893	-0.321249	-0.266289	-0.759259	-0.293893
15	-0.287108	-0.313898	-0.260077	-0.740741	-0.287108
16	-0.280366	-0.306513	-0.254007	-0.722222	-0.280366
17	-0.273595	-0.299155	-0.247915	-0.703704	-0.273595
18	-0.266818	-0.291898	-0.241762	-0.685185	-0.266818
19	-0.26007	-0.284562	-0.235575	-0.666667	-0.26007
20	-0.253291	-0.277284	-0.22931	-0.648148	-0.253291
21	-0.246545	-0.270049	-0.223015	-0.62963	-0.246545
22	-0.239773	-0.262714	-0.216858	-0.611111	-0.239773
23	-0.232997	-0.255482	-0.210612	-0.592593	-0.232997
24	-0.226244	-0.248176	-0.204398	-0.574074	-0.226244
25	-0.219495	-0.240883	-0.198025	-0.555556	-0.219495
26	-0.212758	-0.233632	-0.191737	-0.537037	-0.212758
27	-0.205962	-0.226379	-0.185422	-0.518519	-0.205962
28	-0.199254	-0.219134	-0.179158	-0.5	-0.199254
29	-0.192479	-0.211907	-0.17286	-0.481481	-0.192479
30	-0.185701	-0.204648	-0.166592	-0.462963	-0.185701
31	-0.178947	-0.197353	-0.16022	-0.444444	-0.178947
32	-0.172172	-0.190188	-0.15395	-0.425926	-0.172172
33	-0.165398	-0.183093	-0.147592	-0.407407	-0.165398
34	-0.158658	-0.175847	-0.141192	-0.388889	-0.158658
35	-0.151865	-0.168805	-0.13483	-0.37037	-0.151865
36	-0.145053	-0.161719	-0.12833	-0.351852	-0.145053
37	-0.138306	-0.154566	-0.121923	-0.333333	-0.138306
38	-0.131511	-0.147632	-0.11543	-0.314815	-0.131511
39	-0.124781	-0.140561	-0.108935	-0.296296	-0.124781
40	-0.118017	-0.133587	-0.102361	-0.277778	-0.118017
41	-0.111234	-0.126586	-0.0957107	-0.259259	-0.111234
42	-0.104443	-0.119595	-0.0891644	-0.240741	-0.104443
43	-0.0977162	-0.112654	-0.0825748	-0.222222	-0.0977162
44	-0.090987	-0.105851	-0.0759328	-0.203704	-0.090987
45	-0.0842233	-0.099053	-0.0693222	-0.185185	-0.0842233
46	-0.0774372	-0.0922303	-0.062593	-0.166667	-0.0774372
47	-0.070676	-0.085447	-0.0557501	-0.148148	-0.070676
48	-0.0639375	-0.0787178	-0.0488722	-0.12963	-0.0639375
49	-0.0571838	-0.0720932	-0.0419677	-0.111111	-0.0571838
50	-0.0504604	-0.0654872	-0.0351428	-0.0925926	-0.0504604
51	-0.043691	-0.0588396	-0.0282532	-0.0740741	-0.043691
52	-0.0369574	-0.0523116	-0.0214023	-0.0555556	-0.0369574
53	-0.0301784	-0.0457716	-0.0144808	-0.037037	-0.0301784
54	-0.0234243	-0.0391653	-0.00756394	-0.0185185	-0.0234243
55	-0.0166077	-0.0326404	-0.000557627	2.22045e-16	-0.0166077
56	-0.00985241	-0.0260842	0.00650513	0.0185185	-0.00985241
57	-0.00306394	-0.0195344	0.0135345	0.037037	-0.00306394
58	0.00369992	-0.0130783	0.0205469	0.0555556	0.00369992
59	0.0104494	-0.00670261	0.0276419	0.0740741	0.0104494
60	0.0172004	-0.000349937	0.034704	0.0925926	0.0172004
61	0.0239764	0.00601619	0.041952	0.111111	0.0239764
62	0.0307379	0.0123359	0.0491131	0.12963	0.0307379
63	0.0374862	0.018694	0.0562866	0.148148	0.0374862
64	0.0442923	0.0250081	0.0634389	0.166667	0.0442923
65	0.0510445	0.0312259	0.0706045	0.185185	0.0510445
66	0.0578132	0.0375066	0.0778889	0.203704	0.0578132
67	0.0645848	0.0437782	0.0852391	0.222222	0.0645848
68	0.0713268	0.050102	0.0924999	0.240741	0.0713268
69	0.0780858	0.0563687	0.0998253	0.259259	0.0780858
70	0.0848241	0.062482	0.107179	0.277778	0.0848241
71	0.0915911	0.0687585	0.114482	0.296296	0.0915911
72	0.0983368	0.074947	0.121754	0.314815	0.0983368
73	0.105086	0.0812491	0.129102	0.333333	0.105086
74	0.111855	0.087397	0.136402	0.351852	0.111855
75	0.118634	0.0935959	0.143726	0.37037	0.118634
76	0.125378	0.0997543	0.150991	0.388889	0.125378
77	0.132173	0.105911	0.158317	0.407407	0.132173
78	0.138949	0.112223	0.165682	0.425926	0.138949
79	0.145734	0.118405	0.172971	0.444444	0.145734
80	0.152513	0.124581	0.180263	0.462963	0.152513
81	0.159292	0.130715	0.187584	0.481481	0.159292
82	0.16606	0.136805	0.194882	0.5	0.16606
83	0.172821	0.142823	0.202174	0.518519	0.172821
84	0.179583	0.148969	0.209569	0.537037	0.179583
85	0.186363	0.155061	0.216928	0.555556	0.186363
86	0.193147	0.161259	0.224308	0.574074	0.193147
87	0.199933	0.167448	0.231631	0.592593	0.199933
88	0.206692	0.173528	0.239048	0.611111	0.206692
89	0.213456	0.179577	0.246403	0.62963	0.213456
90	0.220228	0.185688	0.253736	0.648148	0.220228
91	0.226983	0.191928	0.261098	0.666667	0.226983
92	0.233755	0.198008	0.268569	0.685185	0.233755
93	0.240509	0.204243	0.276006	0.703704	0.240509
94	0.247295	0.210338	0.283398	0.722222	0.247295
95	0.254062	0.216543	0.290703	0.740741	0.254062
96	0.260841	0.222592	0.298187	0.759259	0.260841
97	0.2676	0.228669	0.305757	0.777778	0.2676
98	0.274394	0.234796	0.313227	0.796296	0.274394
99	0.281156	0.240948	0.320632	0.814815	0.281156
100	0.287925	0.24705	0.328128	0.833333	0.287925

## Sheet: fig3a_points
PID	pairs memory	inverse decision bias
0TZUd	0.625	0.916667
11Y9m	0.375	0.189825
1mICX	0.583333	0.224645
1tlbg	0.5	0.302239
1UUok	0.708333	0.626168
1W39U	0.791667	0.398148
1Yu0G	0.541667	0.759259
3jjA1	0.625	0.262288
3MGIj	0.708333	0.336449
3PT1e	0.791667	0.820755
3yKNO	0.666667	0.794393
3Zeka	0.625	0.824074
4Bj3Y	0.5	0.0705261
5o5A0	0.75	0.0543672
6B2Rj	0.625	0.138889
6dTth	0.541667	0.296296
6Kiao	0.791667	0.305556
6PhdR	0.958333	0.888889
6XWHc	0.625	0.37963
7i1QR	0.625	0.420993
7jB1c	0.625	0.259259
7nvYR	0.458333	0.555556
7oKxe	0.5	0.5
8dkZ6	0.583333	0.369765
8HuET	0.75	0.37963
8kl27	0.333333	0.95283
8mjxB	1	0.916667
9Ai4r	0.875	0.906715
9EAij	0.75	0.935185
9OvJp	0.416667	0.681185
9yq2M	0.833333	0.723988
a5b8U	0.75	0.858491
ADM8E	0.75	0.878851
ADPTy	0.666667	0.555556
aIJD3	0.583333	0.347265
aIvIN	0.708333	0.583333
aMbZZ	0.625	0.203358
aOSu7	0.666667	0.495146
AT5S5	0.708333	0.934839
AxI03	0.625	0.622642
B2ndp	0.583333	0.39702
Bb16p	0.916667	0.897196
bI48S	0.875	0.981308
bkrEX	0.791667	0.570093
boOvV	0.625	-0.0648148
bp06B	0.791667	0.869245
bqwzH	0.625	-0.0064036
br3Hq	0.541667	0.481481
bRfUX	0.791667	0.934579
BtI3s	0.708333	0.766355
BuCeU	0.666667	0.336449
BVbMH	0.708333	0.103774
BVO5V	0.583333	0.416147
CbSfY	0.708333	0.675926
cCvVk	0.583333	0.15161
cGhLy	0.375	0.103774
cnxCB	0.708333	0.28972
cOEV3	0.333333	0.130928
cYtrb	0.541667	0.139394
DAt9p	0.791667	0.203184
diiDU	0.583333	0.813084
dJxmE	0.5	0.265753
DrmhV	0.416667	0.538609
DwJ39	0.916667	0.925926
E5ixW	0.708333	0.293008
E8ihr	0.541667	0.462617
edw9J	0.416667	0.616822
eEvT9	0.875	0.684839
eq2An	0.5	0.524522
ErCjO	0.583333	0.37963
EUnGh	0.583333	0.528651
EXcQ2	0.666667	0.457944
exia5	0.5	0.336881
Exmxx	0.666667	0.402821
EZs0E	0.625	0.194444
Fefjq	0.708333	0.416667
fFwzI	0.458333	0.277778
fKIO6	0.583333	0.336449
fl6Ph	0.625	0.694444
FrgO5	0.916667	0.43008
FVjHz	0.5	0.462357
g1Q0h	0.833333	0.607477
G4Ion	0.541667	0.351852
g5zOE	0.5	0.412426
GK9kQ	0.666667	0.37037
gUhl6	0.541667	0.480259
GuIEF	0.416667	0.546296
gY2bF	0.625	0.315608
GZrM9	0.583333	0.518519
H316W	0.666667	0.514278
H3ROo	0.875	0.644946
hBrcE	0.791667	0.411561
hKQ1r	0.708333	0.472222
HNkQ3	0.791667	0.570093
hpGMh	0.583333	0.458377
hR9Iv	0.583333	0.37963
Hte4V	0.666667	0.551488
I5R9A	0.916667	0.761905
i9IUY	0.5	0.428937
IeGCU	0.583333	0.226415
IgnnB	0.708333	0.444444
II92S	0.5	0.435185
IjacC	0.791667	0.396576
IJFrE	0.625	0.537037
Im80j	0.833333	0.592593
io1Z1	0.75	0.740741
ITqc9	0.875	0.972222
Iw8Eq	0.5	0.551402
iZ8Ff	0.666667	0.283019
J6f0r	0.583333	-0.0648148
JeN7G	0.541667	0.611111
JeouF	0.708333	0.537037
jFIi4	0.75	0.861111
jgn2L	0.541667	0.453704
jkpRf	0.625	0.211162
jrMPE	0.458333	0.660901
jvEi3	0.708333	0.101597
jwa3t	0.458333	0.490741
jWy9H	0.458333	0.46471
jzsZc	0.833333	0.564815
KdSxY	0.666667	0.12967
KHmEZ	0.583333	0.514019
Kjagg	0.375	0.111111
KKiWC	0.75	0.296296
kPT1d	0.541667	0.607563
Kur2Y	0.458333	0.161475
kxp6s	0.625	0.0487892
kYe5u	0.541667	0.203444
l54ql	0.666667	0.648148
LcybI	0.541667	0.142004
liTaf	0.791667	0.579439
luxS5	0.708333	0.467895
LzWK8	0.666667	0.148148
M0lUm	0.416667	0.18833
m6qg8	0.666667	0.560971
mEVNr	0.875	0.287037
mN4KG	0.625	0.318103
mXN0N	0.791667	0.803738
n8kIj	0.916667	0.953704
nVHCD	0.875	0.608255
NVQwe	0.75	0.851852
nYFCE	0.791667	0.410317
o5AyX	0.5	0.720232
O65IG	0.666667	0.244934
o9Okp	0.708333	0.759259
OAsQd	0.75	0.851852
oCm00	0.75	0.453098
oJGUI	0.875	0.703704
oJlJN	0.708333	0.754805
OK1Yr	0.75	0.604298
Ov42z	0.5	0.424503
OVBBt	0.791667	0.551402
owsUs	0.541667	0.396401
P2CMD	0.791667	0.425926
p4vex	0.666667	0.133333
P5HHM	0.625	0.471786
pnOk1	0.708333	0.37037
po5my	0.708333	0.481481
Pp9Bs	0.541667	0.325646
Q43FG	0.541667	0.685185
QBNdY	0.875	0.166667
qd5WF	0.666667	0.666667
qHj8Q	1	0.943925
qixAg	0.708333	0.262028
r74To	0.791667	0.435185
rOdZj	0.75	0.594689
RUY8N	0.583333	0.75
rXdqa	0.625	0.62037
RXr4B	0.583333	0.570267
rYgNq	0.75	0.287037
S5uKx	0.791667	0.653846
S64tw	0.583333	0.180858
SAEQJ	0.666667	0.710367
SoANP	0.625	0.693752
SQLyU	0.541667	0.87037
TbjBA	0.375	0.487885
tDjre	0.708333	0.361111
tEpx2	0.416667	0.308844
tG33V	0.958333	0.88785
tibPz	0.5	0.268519
tNdSg	0.625	0.62963
tq2kw	0.833333	0.574074
TqogA	0.583333	0.78522
tSvxh	0.791667	0.608082
TVYrJ	0.458333	0.468194
tWqzy	0.5	-0.00667071
U72k0	0.5	0.553998
u8S7q	0.666667	0.708253
UCd8i	0.666667	0.601852
UeFtE	0.583333	0.71028
uGFVN	0.583333	0.444444
Un2nA	0.791667	0.666667
uozON	0.708333	0.462264
UtH1Q	0.583333	0.280893
uU9Gb	0.458333	0.712963
uuc7e	0.833333	0.0511423
UuobO	0.541667	0.462963
UXXxq	0.5	0.457944
uzP2b	0.875	0.934753
V5JmB	0.5	0.194444
vCw2i	0.375	0.148148
vDosh	0.75	0.904012
Vlma1	0.625	0.555556
VnOcC	0.5	0.31819
Vy16A	0.583333	0.327276
WBlXv	0.541667	0.22828
wKQRe	0.541667	0.592593
wRI16	0.625	0.421294
WVIzH	0.583333	0.308498
wXNHf	0.5	0.386792
x3YHs	0.666667	0.644943
XBRa6	0.458333	0.314815
xIK8r	0.833333	0.601852
Xko18	0.791667	0.523364
XlDAJ	0.541667	0.5
xUcad	0.541667	0.777778
xvwYZ	0.833333	0.935185
XYblz	0.75	0.635514
XZcko	0.416667	0.518519
yARqG	0.833333	0.444444
yfE6u	0.791667	0.962703
YkeUu	0.416667	0.626168
YtowX	0.541667	0.268519
YuueP	0.75	0.620024
Z1I7G	0.541667	0.314815
z34MQ	0.666667	0.453529
z50jQ	0.791667	0.509434
z9lUP	1	0.888889
zabiv	0.75	0.233731
ZEPqo	0.666667	0.296296
zlNDA	0.75	0.897196
Zmg7q	0.708333	0.694444
Zmjcm	0.625	0.724166
ZrH6T	0.666667	0.360938
Zwb8M	0.75	0.157407

## Sheet: fig3a_fit
obs	median	lower	upper	pairs memory	inverse decision bias
1	0.28136	0.210895	0.353126	0.333333	0.28136
2	0.285936	0.216977	0.356285	0.340067	0.285936
3	0.290501	0.222837	0.359506	0.346801	0.290501
4	0.295044	0.228655	0.362675	0.353535	0.295044
5	0.299577	0.234434	0.365939	0.360269	0.299577
6	0.304115	0.240076	0.369231	0.367003	0.304115
7	0.308617	0.245723	0.372566	0.373737	0.308617
8	0.313158	0.251423	0.375769	0.380471	0.313158
9	0.317623	0.257165	0.379189	0.387205	0.317623
10	0.322177	0.262623	0.382535	0.393939	0.322177
11	0.326693	0.26859	0.385919	0.400673	0.326693
12	0.331251	0.274235	0.389343	0.407407	0.331251
13	0.335766	0.279986	0.392712	0.414141	0.335766
14	0.340264	0.285641	0.396061	0.420875	0.340264
15	0.34475	0.291433	0.399369	0.427609	0.34475
16	0.349275	0.297125	0.402852	0.434343	0.349275
17	0.353779	0.302796	0.406317	0.441077	0.353779
18	0.358227	0.30835	0.40963	0.447811	0.358227
19	0.362781	0.313837	0.413019	0.454545	0.362781
20	0.367344	0.319237	0.41641	0.461279	0.367344
21	0.37188	0.324748	0.419701	0.468013	0.37188
22	0.376418	0.33036	0.423091	0.474747	0.376418
23	0.380968	0.33572	0.426583	0.481481	0.380968
24	0.385557	0.341254	0.430007	0.488215	0.385557
25	0.390103	0.346877	0.433519	0.494949	0.390103
26	0.394644	0.352458	0.437109	0.501684	0.394644
27	0.399212	0.357825	0.44066	0.508418	0.399212
28	0.403775	0.363282	0.444257	0.515152	0.403775
29	0.408368	0.369025	0.447679	0.521886	0.408368
30	0.412942	0.374353	0.451084	0.52862	0.412942
31	0.417493	0.379581	0.454723	0.535354	0.417493
32	0.422069	0.384989	0.458378	0.542088	0.422069
33	0.42664	0.390308	0.461907	0.548822	0.42664
34	0.431189	0.395726	0.465838	0.555556	0.431189
35	0.435721	0.401158	0.469478	0.56229	0.435721
36	0.440249	0.406484	0.473343	0.569024	0.440249
37	0.444735	0.411717	0.47706	0.575758	0.444735
38	0.449282	0.416775	0.480955	0.582492	0.449282
39	0.453818	0.421628	0.484871	0.589226	0.453818
40	0.458332	0.426626	0.488935	0.59596	0.458332
41	0.462862	0.431697	0.493017	0.602694	0.462862
42	0.467396	0.436847	0.497154	0.609428	0.467396
43	0.471947	0.441814	0.501574	0.616162	0.471947
44	0.476501	0.446745	0.505689	0.622896	0.476501
45	0.481032	0.451591	0.510081	0.62963	0.481032
46	0.485547	0.456326	0.514596	0.636364	0.485547
47	0.490006	0.461156	0.519179	0.643098	0.490006
48	0.494475	0.466018	0.523668	0.649832	0.494475
49	0.498944	0.470588	0.528073	0.656566	0.498944
50	0.503441	0.475001	0.532496	0.6633	0.503441
51	0.507956	0.479375	0.537265	0.670034	0.507956
52	0.512484	0.483885	0.542028	0.676768	0.512484
53	0.517034	0.488158	0.54684	0.683502	0.517034
54	0.521582	0.492212	0.551661	0.690236	0.521582
55	0.526127	0.496628	0.556625	0.69697	0.526127
56	0.530636	0.500838	0.561714	0.703704	0.530636
57	0.535173	0.504938	0.566823	0.710438	0.535173
58	0.539728	0.50892	0.571846	0.717172	0.539728
59	0.544274	0.512937	0.576921	0.723906	0.544274
60	0.54879	0.51677	0.582255	0.73064	0.54879
61	0.55332	0.520749	0.587612	0.737374	0.55332
62	0.557838	0.524567	0.592902	0.744108	0.557838
63	0.56233	0.52819	0.598259	0.750842	0.56233
64	0.566854	0.531715	0.603585	0.757576	0.566854
65	0.571428	0.535589	0.608926	0.76431	0.571428
66	0.57587	0.539356	0.614207	0.771044	0.57587
67	0.580383	0.542891	0.619717	0.777778	0.580383
68	0.584889	0.54644	0.625073	0.784512	0.584889
69	0.58947	0.550048	0.630456	0.791246	0.58947
70	0.593939	0.55336	0.635857	0.79798	0.593939
71	0.598403	0.557029	0.641395	0.804714	0.598403
72	0.602919	0.560423	0.647038	0.811448	0.602919
73	0.607494	0.563912	0.65236	0.818182	0.607494
74	0.612095	0.567332	0.658127	0.824916	0.612095
75	0.616694	0.570948	0.663642	0.83165	0.616694
76	0.621189	0.574459	0.669229	0.838384	0.621189
77	0.625704	0.577806	0.674827	0.845118	0.625704
78	0.630202	0.581297	0.680359	0.851852	0.630202
79	0.634732	0.584643	0.686046	0.858586	0.634732
80	0.639288	0.587991	0.691779	0.86532	0.639288
81	0.64385	0.591403	0.69767	0.872054	0.64385
82	0.648467	0.594852	0.703378	0.878788	0.648467
83	0.653003	0.598175	0.709046	0.885522	0.653003
84	0.657561	0.60148	0.714706	0.892256	0.657561
85	0.66207	0.604828	0.720587	0.89899	0.66207
86	0.666533	0.607988	0.7263	0.905724	0.666533
87	0.671077	0.6112	0.731999	0.912458	0.671077
88	0.675549	0.614559	0.737847	0.919192	0.675549
89	0.680146	0.617979	0.743642	0.925926	0.680146
90	0.684731	0.621251	0.749417	0.93266	0.684731
91	0.689238	0.624625	0.755225	0.939394	0.689238
92	0.693834	0.627942	0.760996	0.946128	0.693834
93	0.698333	0.631167	0.766787	0.952862	0.698333
94	0.702829	0.634693	0.772604	0.959596	0.702829
95	0.707292	0.63805	0.778267	0.96633	0.707292
96	0.711896	0.641388	0.783983	0.973064	0.711896
97	0.716446	0.644683	0.789837	0.979798	0.716446
98	0.721026	0.647711	0.795669	0.986532	0.721026
99	0.725562	0.651075	0.801483	0.993266	0.725562
100	0.730127	0.654402	0.807369	1	0.730127

## Sheet: fig3b
PID	deliberation pair	pairs memory
0TZUd	Direct transfer	1
0TZUd	Inverse transfer	0.4
11Y9m	Direct transfer	0.5
11Y9m	Inverse transfer	0.625
1mICX	Direct transfer	0.5
1mICX	Inverse transfer	1
1tlbg	Direct transfer	0.75
1tlbg	Inverse transfer	0.75
1UUok	Direct transfer	1
1UUok	Inverse transfer	0.75
1W39U	Direct transfer	0.714286
1W39U	Inverse transfer	0.8
1Yu0G	Direct transfer	0.333333
1Yu0G	Inverse transfer	0.5
3jjA1	Direct transfer	0.777778
3jjA1	Inverse transfer	1
3MGIj	Direct transfer	0.571429
3MGIj	Inverse transfer	0.8
3PT1e	Direct transfer	0.75
3PT1e	Inverse transfer	0.625
3yKNO	Direct transfer	0.333333
3yKNO	Inverse transfer	0.888889
3Zeka	Inverse transfer	0.666667
4Bj3Y	Direct transfer	1
4Bj3Y	Inverse transfer	0.666667
5o5A0	Direct transfer	0.714286
5o5A0	Inverse transfer	1
6B2Rj	Direct transfer	0.555556
6B2Rj	Inverse transfer	0.333333
6dTth	Direct transfer	0.714286
6dTth	Inverse transfer	0.6
6Kiao	Direct transfer	0.6
6Kiao	Inverse transfer	1
6PhdR	Direct transfer	1
6PhdR	Inverse transfer	0.909091
6XWHc	Direct transfer	0.666667
6XWHc	Inverse transfer	0.888889
7i1QR	Direct transfer	0.818182
7i1QR	Inverse transfer	1
7jB1c	Direct transfer	0.4
7jB1c	Inverse transfer	0.857143
7nvYR	Direct transfer	0.5
7nvYR	Inverse transfer	0.375
7oKxe	Direct transfer	0.75
7oKxe	Inverse transfer	0.875
8dkZ6	Direct transfer	0.714286
8dkZ6	Inverse transfer	0.4
8HuET	Direct transfer	0.75
8HuET	Inverse transfer	0.75
8kl27	Direct transfer	0
8kl27	Inverse transfer	0.181818
8mjxB	Inverse transfer	1
9Ai4r	Inverse transfer	0.833333
9EAij	Inverse transfer	0.583333
9OvJp	Direct transfer	0.75
9OvJp	Inverse transfer	0.5
9yq2M	Direct transfer	0.857143
9yq2M	Inverse transfer	1
a5b8U	Inverse transfer	1
ADM8E	Inverse transfer	0.75
ADPTy	Direct transfer	0.75
ADPTy	Inverse transfer	0.75
aIJD3	Direct transfer	0.75
aIJD3	Inverse transfer	0.875
aIvIN	Direct transfer	1
aIvIN	Inverse transfer	0.857143
aMbZZ	Direct transfer	0.833333
aMbZZ	Inverse transfer	0.833333
aOSu7	Direct transfer	0.8
aOSu7	Inverse transfer	0.857143
AT5S5	Direct transfer	1
AT5S5	Inverse transfer	1
AxI03	Direct transfer	0.833333
AxI03	Inverse transfer	0.5
B2ndp	Direct transfer	0.6
B2ndp	Inverse transfer	0.571429
Bb16p	Inverse transfer	0.916667
bI48S	Direct transfer	0.666667
bI48S	Inverse transfer	0.777778
bkrEX	Direct transfer	1
bkrEX	Inverse transfer	1
boOvV	Direct transfer	0.8
boOvV	Inverse transfer	0.428571
bp06B	Direct transfer	0.8
bp06B	Inverse transfer	1
bqwzH	Direct transfer	0.25
bqwzH	Inverse transfer	0.75
br3Hq	Direct transfer	1
br3Hq	Inverse transfer	0.5
bRfUX	Direct transfer	1
bRfUX	Inverse transfer	0.7
BtI3s	Direct transfer	1
BtI3s	Inverse transfer	0.875
BuCeU	Direct transfer	0.571429
BuCeU	Inverse transfer	0.6
BVbMH	Direct transfer	0.571429
BVbMH	Inverse transfer	0.6
BVO5V	Direct transfer	0.5
BVO5V	Inverse transfer	0.75
CbSfY	Direct transfer	0.8
CbSfY	Inverse transfer	1
cCvVk	Direct transfer	0.571429
cCvVk	Inverse transfer	1
cGhLy	Direct transfer	0.25
cGhLy	Inverse transfer	0.5
cnxCB	Direct transfer	0.857143
cnxCB	Inverse transfer	0.6
cOEV3	Direct transfer	0.375
cOEV3	Inverse transfer	0.5
cYtrb	Direct transfer	0.375
cYtrb	Inverse transfer	1
DAt9p	Direct transfer	0.8
DAt9p	Inverse transfer	0.857143
diiDU	Direct transfer	1
diiDU	Inverse transfer	1
dJxmE	Direct transfer	0.5
dJxmE	Inverse transfer	0.333333
DrmhV	Direct transfer	0.285714
DrmhV	Inverse transfer	0.8
DwJ39	Inverse transfer	0.916667
E5ixW	Direct transfer	0.333333
E5ixW	Inverse transfer	0.555556
E8ihr	Direct transfer	0.6
E8ihr	Inverse transfer	0.571429
edw9J	Direct transfer	0.5
edw9J	Inverse transfer	0.625
eEvT9	Direct transfer	0.5
eEvT9	Inverse transfer	1
eq2An	Direct transfer	0.571429
eq2An	Inverse transfer	1
ErCjO	Direct transfer	0.285714
ErCjO	Inverse transfer	0.6
EUnGh	Direct transfer	0
EUnGh	Inverse transfer	0.6
EXcQ2	Direct transfer	0.25
EXcQ2	Inverse transfer	0.75
exia5	Direct transfer	1
exia5	Inverse transfer	1
Exmxx	Direct transfer	0.75
Exmxx	Inverse transfer	0.875
EZs0E	Direct transfer	1
EZs0E	Inverse transfer	0.625
Fefjq	Direct transfer	1
Fefjq	Inverse transfer	0.8
fFwzI	Direct transfer	0.5
fFwzI	Inverse transfer	0.375
fKIO6	Direct transfer	0.666667
fKIO6	Inverse transfer	0.666667
fl6Ph	Direct transfer	0.4
fl6Ph	Inverse transfer	0.857143
FrgO5	Direct transfer	0.666667
FrgO5	Inverse transfer	1
FVjHz	Direct transfer	0.75
FVjHz	Inverse transfer	0.5
g1Q0h	Direct transfer	1
g1Q0h	Inverse transfer	0.6
G4Ion	Direct transfer	1
G4Ion	Inverse transfer	1
g5zOE	Direct transfer	0.5
g5zOE	Inverse transfer	0.75
GK9kQ	Direct transfer	0.666667
GK9kQ	Inverse transfer	0.833333
gUhl6	Direct transfer	1
gUhl6	Inverse transfer	0.666667
GuIEF	Direct transfer	0.666667
GuIEF	Inverse transfer	0.5
gY2bF	Direct transfer	0.6
gY2bF	Inverse transfer	0.285714
GZrM9	Direct transfer	0.714286
GZrM9	Inverse transfer	1
H316W	Direct transfer	0.75
H316W	Inverse transfer	0.875
H3ROo	Direct transfer	0
H3ROo	Inverse transfer	0.818182
hBrcE	Direct transfer	0.888889
hBrcE	Inverse transfer	1
hKQ1r	Direct transfer	0.75
hKQ1r	Inverse transfer	1
HNkQ3	Direct transfer	1
HNkQ3	Inverse transfer	0.875
hpGMh	Direct transfer	0.4
hpGMh	Inverse transfer	0.714286
hR9Iv	Direct transfer	0.428571
hR9Iv	Inverse transfer	1
Hte4V	Direct transfer	1
Hte4V	Inverse transfer	0.5
I5R9A	Direct transfer	0.75
I5R9A	Inverse transfer	0.875
i9IUY	Direct transfer	0.333333
i9IUY	Inverse transfer	0.555556
IeGCU	Direct transfer	0.375
IeGCU	Inverse transfer	0.75
IgnnB	Direct transfer	0.6
IgnnB	Inverse transfer	0.714286
II92S	Direct transfer	0.2
II92S	Inverse transfer	0.857143
IjacC	Direct transfer	1
IjacC	Inverse transfer	0.833333
IJFrE	Direct transfer	0.875
IJFrE	Inverse transfer	0.75
Im80j	Direct transfer	0.833333
Im80j	Inverse transfer	1
io1Z1	Direct transfer	1
io1Z1	Inverse transfer	0.75
ITqc9	Inverse transfer	0.916667
Iw8Eq	Direct transfer	0.4
Iw8Eq	Inverse transfer	0.714286
iZ8Ff	Direct transfer	1
iZ8Ff	Inverse transfer	0.875
J6f0r	Direct transfer	0.857143
J6f0r	Inverse transfer	0.8
JeN7G	Direct transfer	0.75
JeN7G	Inverse transfer	0.25
JeouF	Direct transfer	0.666667
JeouF	Inverse transfer	1
jFIi4	Direct transfer	1
jFIi4	Inverse transfer	0.666667
jgn2L	Direct transfer	0.428571
jgn2L	Inverse transfer	0.4
jkpRf	Direct transfer	1
jkpRf	Inverse transfer	0.888889
jrMPE	Direct transfer	0.833333
jrMPE	Inverse transfer	1
jvEi3	Direct transfer	0.75
jvEi3	Inverse transfer	1
jwa3t	Direct transfer	0.6
jwa3t	Inverse transfer	0.428571
jWy9H	Direct transfer	0.555556
jWy9H	Inverse transfer	0.333333
jzsZc	Direct transfer	0.75
jzsZc	Inverse transfer	0.875
KdSxY	Direct transfer	1
KdSxY	Inverse transfer	0.75
KHmEZ	Direct transfer	0.8
KHmEZ	Inverse transfer	0.857143
Kjagg	Direct transfer	0.714286
Kjagg	Inverse transfer	0.2
KKiWC	Direct transfer	0.857143
KKiWC	Inverse transfer	0.8
kPT1d	Direct transfer	0.714286
kPT1d	Inverse transfer	0.6
Kur2Y	Direct transfer	0.5
Kur2Y	Inverse transfer	0.75
kxp6s	Direct transfer	0.75
kxp6s	Inverse transfer	0.625
kYe5u	Direct transfer	0.5
kYe5u	Inverse transfer	0.833333
l54ql	Direct transfer	0.833333
l54ql	Inverse transfer	0.666667
LcybI	Direct transfer	0.666667
LcybI	Inverse transfer	0.666667
liTaf	Direct transfer	0.8
liTaf	Inverse transfer	0.714286
luxS5	Direct transfer	0.428571
luxS5	Inverse transfer	1
LzWK8	Direct transfer	0.5
LzWK8	Inverse transfer	0.8
M0lUm	Direct transfer	0.5
M0lUm	Inverse transfer	0.5
m6qg8	Direct transfer	0.333333
m6qg8	Inverse transfer	1
mEVNr	Direct transfer	1
mEVNr	Inverse transfer	0.8
mN4KG	Direct transfer	0.75
mN4KG	Inverse transfer	0.75
mXN0N	Direct transfer	1
mXN0N	Inverse transfer	0.5
n8kIj	Inverse transfer	1
nVHCD	Direct transfer	0.833333
nVHCD	Inverse transfer	0.666667
NVQwe	Inverse transfer	1
nYFCE	Direct transfer	1
nYFCE	Inverse transfer	1
o5AyX	Direct transfer	1
o5AyX	Inverse transfer	1
O65IG	Direct transfer	0.714286
O65IG	Inverse transfer	0.8
o9Okp	Direct transfer	0.75
o9Okp	Inverse transfer	0.625
OAsQd	Inverse transfer	0.833333
oCm00	Direct transfer	0.75
oCm00	Inverse transfer	0.5
oJGUI	Direct transfer	1
oJGUI	Inverse transfer	0.857143
oJlJN	Inverse transfer	0.75
OK1Yr	Direct transfer	1
OK1Yr	Inverse transfer	0.666667
Ov42z	Direct transfer	0.4
Ov42z	Inverse transfer	0.857143
OVBBt	Direct transfer	0.75
OVBBt	Inverse transfer	0.75
owsUs	Direct transfer	0.5
owsUs	Inverse transfer	0.5
P2CMD	Direct transfer	0.5
P2CMD	Inverse transfer	0.625
p4vex	Direct transfer	0.375
p4vex	Inverse transfer	0.5
P5HHM	Direct transfer	0.4
P5HHM	Inverse transfer	0.714286
pnOk1	Direct transfer	0.6
pnOk1	Inverse transfer	1
po5my	Direct transfer	1
po5my	Inverse transfer	0.5
Pp9Bs	Direct transfer	0.666667
Pp9Bs	Inverse transfer	0.5
Q43FG	Direct transfer	0
Q43FG	Inverse transfer	0.6
QBNdY	Direct transfer	0.909091
QBNdY	Inverse transfer	1
qd5WF	Direct transfer	0.5
qd5WF	Inverse transfer	0.7
qHj8Q	Direct transfer	1
qHj8Q	Inverse transfer	1
qixAg	Direct transfer	0.875
qixAg	Inverse transfer	1
r74To	Direct transfer	0.8
r74To	Inverse transfer	0.714286
rOdZj	Direct transfer	0.5
rOdZj	Inverse transfer	0.875
RUY8N	Direct transfer	0.571429
RUY8N	Inverse transfer	0.2
rXdqa	Direct transfer	1
rXdqa	Inverse transfer	0.666667
RXr4B	Direct transfer	0
RXr4B	Inverse transfer	0.375
rYgNq	Direct transfer	1
rYgNq	Inverse transfer	1
S5uKx	Direct transfer	1
S5uKx	Inverse transfer	0.857143
S64tw	Direct transfer	0.8
S64tw	Inverse transfer	0.714286
SAEQJ	Direct transfer	1
SAEQJ	Inverse transfer	0.5
SoANP	Direct transfer	0.333333
SoANP	Inverse transfer	0.666667
SQLyU	Direct transfer	0.5
SQLyU	Inverse transfer	0.8
TbjBA	Direct transfer	0
TbjBA	Inverse transfer	0.444444
tDjre	Direct transfer	0.714286
tDjre	Inverse transfer	0.4
tEpx2	Direct transfer	0.75
tEpx2	Inverse transfer	0.75
tG33V	Inverse transfer	0.916667
tibPz	Direct transfer	1
tibPz	Inverse transfer	1
tNdSg	Direct transfer	0.6
tNdSg	Inverse transfer	0.714286
tq2kw	Direct transfer	0.428571
tq2kw	Inverse transfer	1
TqogA	Direct transfer	1
TqogA	Inverse transfer	1
tSvxh	Direct transfer	0.833333
tSvxh	Inverse transfer	1
TVYrJ	Direct transfer	0.5
tWqzy	Direct transfer	0.875
tWqzy	Inverse transfer	0.5
U72k0	Direct transfer	0.75
U72k0	Inverse transfer	0.75
u8S7q	Direct transfer	0.8
u8S7q	Inverse transfer	0.714286
UCd8i	Direct transfer	1
UCd8i	Inverse transfer	0.833333
UeFtE	Direct transfer	0.5
UeFtE	Inverse transfer	0.8
uGFVN	Direct transfer	0.285714
uGFVN	Inverse transfer	0.2
Un2nA	Direct transfer	0.4
Un2nA	Inverse transfer	0.714286
uozON	Direct transfer	0.833333
uozON	Inverse transfer	0.833333
UtH1Q	Direct transfer	0.75
UtH1Q	Inverse transfer	0.625
uU9Gb	Direct transfer	0.5
uU9Gb	Inverse transfer	0.75
uuc7e	Direct transfer	0.833333
uuc7e	Inverse transfer	0.833333
UuobO	Direct transfer	0.666667
UuobO	Inverse transfer	0.833333
UXXxq	Direct transfer	0.8
UXXxq	Inverse transfer	1
uzP2b	Inverse transfer	0.833333
V5JmB	Direct transfer	0.5
V5JmB	Inverse transfer	0.5
vCw2i	Direct transfer	0.571429
vCw2i	Inverse transfer	0.6
vDosh	Direct transfer	0.5
vDosh	Inverse transfer	0.7
Vlma1	Direct transfer	0.833333
Vlma1	Inverse transfer	0.833333
VnOcC	Direct transfer	1
VnOcC	Inverse transfer	1
Vy16A	Direct transfer	0.777778
Vy16A	Inverse transfer	1
WBlXv	Direct transfer	1
WBlXv	Inverse transfer	1
wKQRe	Direct transfer	0.4
wKQRe	Inverse transfer	0.714286
wRI16	Direct transfer	0.5
wRI16	Inverse transfer	0.833333
WVIzH	Direct transfer	0.625
WVIzH	Inverse transfer	0.5
wXNHf	Direct transfer	0.555556
wXNHf	Inverse transfer	1
x3YHs	Direct transfer	0.857143
x3YHs	Inverse transfer	1
XBRa6	Direct transfer	0.4
XBRa6	Inverse transfer	0.571429
xIK8r	Direct transfer	0.333333
xIK8r	Inverse transfer	0.888889
Xko18	Direct transfer	0.666667
Xko18	Inverse transfer	1
XlDAJ	Direct transfer	0.833333
XlDAJ	Inverse transfer	0.666667
xUcad	Direct transfer	0.833333
xUcad	Inverse transfer	0.5
xvwYZ	Inverse transfer	0.75
XYblz	Direct transfer	0.5
XYblz	Inverse transfer	0.8
XZcko	Direct transfer	0.666667
XZcko	Inverse transfer	0.555556
yARqG	Direct transfer	0.857143
yARqG	Inverse transfer	0.8
yfE6u	Direct transfer	0.5
yfE6u	Inverse transfer	0.875
YkeUu	Direct transfer	0.25
YkeUu	Inverse transfer	0.625
YtowX	Direct transfer	1
YtowX	Inverse transfer	0.285714
YuueP	Direct transfer	1
YuueP	Inverse transfer	0.75
Z1I7G	Direct transfer	0.428571
Z1I7G	Inverse transfer	0.8
z34MQ	Direct transfer	0.5
z34MQ	Inverse transfer	0.5
z50jQ	Direct transfer	0.8
z50jQ	Inverse transfer	0.714286
z9lUP	Direct transfer	1
z9lUP	Inverse transfer	1
zabiv	Direct transfer	0.714286
zabiv	Inverse transfer	0.6
ZEPqo	Direct transfer	1
ZEPqo	Inverse transfer	0.555556
zlNDA	Direct transfer	1
zlNDA	Inverse transfer	0.777778
Zmg7q	Direct transfer	0
Zmg7q	Inverse transfer	0.888889
Zmjcm	Direct transfer	1
Zmjcm	Inverse transfer	0.8
ZrH6T	Direct transfer	0.428571
ZrH6T	Inverse transfer	0.8
Zwb8M	Direct transfer	0.666667
Zwb8M	Inverse transfer	1

## Sheet: fig4a
Exp	PID	pair type	condition	p(select S+)	pairs memory	condition description
Pilot	01lID	Chosen	None	1	0.75	None
Pilot	0Vh91	Chosen	None	0.93	0.45	None
Pilot	2NaR6	Chosen	None	0.87	0.7	None
Pilot	32V7R	Chosen	None	0.777778	0.65	None
Pilot	3ps33	Chosen	None	0.99	0.95	None
Pilot	4CMwc	Chosen	None	0.99	0.5	None
Pilot	6IuPg	Chosen	None	0.82	0.6	None
Pilot	8RP3S	Chosen	None	0.97	0.7	None
Pilot	AczIm	Chosen	None	0.98	0.5	None
Pilot	Aek66	Chosen	None	0.959596	0.6	None
Pilot	af4O5	Chosen	None	0.757576	0.6	None
Pilot	AmTQk	Chosen	None	0.99	0.5	None
Pilot	apoNr	Chosen	None	0.97	0.45	None
Pilot	AQU1H	Chosen	None	0.99	0.5	None
Pilot	arnop	Chosen	None	0.868687	0.55	None
Pilot	aVLYL	Chosen	None	0.98	0.55	None
Pilot	b3zGk	Chosen	None	0.989899	0.9	None
Pilot	B5KvC	Chosen	None	0.92	0.65	None
Pilot	bMxdi	Chosen	None	0.94	0.5	None
Pilot	C8Me4	Chosen	None	0.94898	0.5	None
Pilot	cTKW5	Chosen	None	0.96	0.7	None
Pilot	D3aX6	Chosen	None	0.83	0.55	None
Pilot	DePyW	Chosen	None	0.959596	0.45	None
Pilot	DEScy	Chosen	None	0.97	0.55	None
Pilot	dF2wz	Chosen	None	0.98	0.8	None
Pilot	DUD1N	Chosen	None	0.818182	0.4	None
Pilot	DzDxA	Chosen	None	0.89	0.35	None
Pilot	E5OXo	Chosen	None	0.53	0.65	None
Pilot	eOnzx	Chosen	None	0.97	0.6	None
Pilot	FPrMe	Chosen	None	0.96	0.55	None
Pilot	fZDxk	Chosen	None	0.97	0.65	None
Pilot	gDCw7	Chosen	None	0.92	0.6	None
Pilot	GKVie	Chosen	None	1	0.6	None
Pilot	GvyAp	Chosen	None	0.78	0.55	None
Pilot	H7c9Q	Chosen	None	0.94	0.55	None
Pilot	HieC5	Chosen	None	0.949495	0.5	None
Pilot	iDaMB	Chosen	None	0.540816	0.65	None
Pilot	IOrtt	Chosen	None	0.98	0.8	None
Pilot	J4oiG	Chosen	None	0.69	0.55	None
Pilot	JgqhF	Chosen	None	0.97	0.65	None
Pilot	KGmih	Chosen	None	0.969697	0.9	None
Pilot	kUEsP	Chosen	None	0.88	0.6	None
Pilot	lEhIg	Chosen	None	0.96	0.65	None
Pilot	Lu1yA	Chosen	None	1	0.85	None
Pilot	LYAZq	Chosen	None	0.91	0.45	None
Pilot	N93W5	Chosen	None	0.89	0.5	None
Pilot	nb1CF	Chosen	None	0.94898	0.85	None
Pilot	nFx6V	Chosen	None	0.96	0.4	None
Pilot	Nj41j	Chosen	None	0.99	0.75	None
Pilot	NMjpU	Chosen	None	1	0.55	None
Pilot	NqIs7	Chosen	None	0.848485	0.95	None
Pilot	Nt1ru	Chosen	None	0.98	0.75	None
Pilot	NUq3S	Chosen	None	0.737374	0.4	None
Pilot	NxSua	Chosen	None	0.97	0.9	None
Pilot	nZFQ4	Chosen	None	0.969697	0.55	None
Pilot	oKpZX	Chosen	None	1	0.6	None
Pilot	OZ8rs	Chosen	None	0.99	0.6	None
Pilot	PEiRu	Chosen	None	1	0.95	None
Pilot	qe6Ds	Chosen	None	0.927083	0.65	None
Pilot	qIB6L	Chosen	None	1	0.5	None
Pilot	qoBiN	Chosen	None	0.97	0.4	None
Pilot	qppru	Chosen	None	0.828283	0.45	None
Pilot	r8Nht	Chosen	None	1	0.95	None
Pilot	rgOZQ	Chosen	None	1	0.7	None
Pilot	RHzay	Chosen	None	0.949495	0.65	None
Pilot	rjn6Q	Chosen	None	0.979798	0.65	None
Pilot	rVzOz	Chosen	None	0.99	0.45	None
Pilot	S2GMK	Chosen	None	0.97	1	None
Pilot	SlVa9	Chosen	None	1	0.75	None
Pilot	srMR9	Chosen	None	0.97	0.6	None
Pilot	SuUz7	Chosen	None	0.888889	0.65	None
Pilot	SUZqu	Chosen	None	0.958333	0.7	None
Pilot	taT8J	Chosen	None	0.94	0.45	None
Pilot	TQ84Q	Chosen	None	0.99	0.45	None
Pilot	tRKmM	Chosen	None	0.686869	0.6	None
Pilot	TWqqc	Chosen	None	1	0.55	None
Pilot	u8SN5	Chosen	None	0.909091	0.6	None
Pilot	uZLNZ	Chosen	None	0.91	0.45	None
Pilot	VHqJo	Chosen	None	0.515152	0.5	None
Pilot	vmagg	Chosen	None	0.96	0.4	None
Pilot	vTKiH	Chosen	None	0.858586	0.6	None
Pilot	wbNpj	Chosen	None	0.78	0.65	None
Pilot	wja3P	Chosen	None	0.99	0.75	None
Pilot	wJVrv	Chosen	None	0.92	0.45	None
Pilot	Wx3dU	Chosen	None	0.94	0.7	None
Pilot	xvGPI	Chosen	None	0.979798	0.75	None
Pilot	y183f	Chosen	None	0.94	0.55	None
Pilot	Y1avR	Chosen	None	0.97	0.4	None
Pilot	Y92b2	Chosen	None	0.99	0.75	None
Pilot	YI1Cv	Chosen	None	0.94	0.7	None
Pilot	yZw88	Chosen	None	0.97	0.5	None
Pilot	zSbPn	Chosen	None	0.94	0.4	None
Pilot	zYYQU	Chosen	None	0.86	0.6	None
Pilot	01lID	Unchosen	None	0.313131	0.75	None
Pilot	0Vh91	Unchosen	None	0.18	0.45	None
Pilot	2NaR6	Unchosen	None	0.26	0.7	None
Pilot	32V7R	Unchosen	None	0.131313	0.65	None
Pilot	3ps33	Unchosen	None	0.030303	0.95	None
Pilot	4CMwc	Unchosen	None	0.16	0.5	None
Pilot	6IuPg	Unchosen	None	0.373737	0.6	None
Pilot	8RP3S	Unchosen	None	0.51	0.7	None
Pilot	AczIm	Unchosen	None	0.747475	0.5	None
Pilot	Aek66	Unchosen	None	0.272727	0.6	None
Pilot	af4O5	Unchosen	None	0.43	0.6	None
Pilot	AmTQk	Unchosen	None	0.71	0.5	None
Pilot	apoNr	Unchosen	None	0.62	0.45	None
Pilot	AQU1H	Unchosen	None	0.673469	0.5	None
Pilot	arnop	Unchosen	None	0.545455	0.55	None
Pilot	aVLYL	Unchosen	None	0.42	0.55	None
Pilot	b3zGk	Unchosen	None	0.05	0.9	None
Pilot	B5KvC	Unchosen	None	0.27	0.65	None
Pilot	bMxdi	Unchosen	None	0.309278	0.5	None
Pilot	C8Me4	Unchosen	None	0.15	0.5	None
Pilot	cTKW5	Unchosen	None	0.09	0.7	None
Pilot	D3aX6	Unchosen	None	0.56	0.55	None
Pilot	DePyW	Unchosen	None	0.33	0.45	None
Pilot	DEScy	Unchosen	None	0.76	0.55	None
Pilot	dF2wz	Unchosen	None	0.1	0.8	None
Pilot	DUD1N	Unchosen	None	0.161616	0.4	None
Pilot	DzDxA	Unchosen	None	0.79798	0.35	None
Pilot	E5OXo	Unchosen	None	0.55	0.65	None
Pilot	eOnzx	Unchosen	None	0.520408	0.6	None
Pilot	FPrMe	Unchosen	None	0.14	0.55	None
Pilot	fZDxk	Unchosen	None	0.69	0.65	None
Pilot	gDCw7	Unchosen	None	0.571429	0.6	None
Pilot	GKVie	Unchosen	None	0.06	0.6	None
Pilot	GvyAp	Unchosen	None	0.424242	0.55	None
Pilot	H7c9Q	Unchosen	None	0.35	0.55	None
Pilot	HieC5	Unchosen	None	0.0808081	0.5	None
Pilot	iDaMB	Unchosen	None	0.525253	0.65	None
Pilot	IOrtt	Unchosen	None	0.731959	0.8	None
Pilot	J4oiG	Unchosen	None	0.11	0.55	None
Pilot	JgqhF	Unchosen	None	0.510204	0.65	None
Pilot	KGmih	Unchosen	None	0.25	0.9	None
Pilot	kUEsP	Unchosen	None	0.40404	0.6	None
Pilot	lEhIg	Unchosen	None	0.28	0.65	None
Pilot	Lu1yA	Unchosen	None	0.545455	0.85	None
Pilot	LYAZq	Unchosen	None	0.49	0.45	None
Pilot	N93W5	Unchosen	None	0.61	0.5	None
Pilot	nb1CF	Unchosen	None	0.444444	0.85	None
Pilot	nFx6V	Unchosen	None	0.49	0.4	None
Pilot	Nj41j	Unchosen	None	0.12	0.75	None
Pilot	NMjpU	Unchosen	None	0.73	0.55	None
Pilot	NqIs7	Unchosen	None	0.530612	0.95	None
Pilot	Nt1ru	Unchosen	None	0.464646	0.75	None
Pilot	NUq3S	Unchosen	None	0.45	0.4	None
Pilot	NxSua	Unchosen	None	0.102041	0.9	None
Pilot	nZFQ4	Unchosen	None	0.387755	0.55	None
Pilot	oKpZX	Unchosen	None	0.05	0.6	None
Pilot	OZ8rs	Unchosen	None	0.17	0.6	None
Pilot	PEiRu	Unchosen	None	0.0606061	0.95	None
Pilot	qe6Ds	Unchosen	None	0.583333	0.65	None
Pilot	qIB6L	Unchosen	None	0.65	0.5	None
Pilot	qoBiN	Unchosen	None	0.44	0.4	None
Pilot	qppru	Unchosen	None	0.39	0.45	None
Pilot	r8Nht	Unchosen	None	0.03	0.95	None
Pilot	rgOZQ	Unchosen	None	0.46	0.7	None
Pilot	RHzay	Unchosen	None	0.56	0.65	None
Pilot	rjn6Q	Unchosen	None	0.257732	0.65	None
Pilot	rVzOz	Unchosen	None	0.66	0.45	None
Pilot	S2GMK	Unchosen	None	0.0707071	1	None
Pilot	SlVa9	Unchosen	None	0.632653	0.75	None
Pilot	srMR9	Unchosen	None	0.755102	0.6	None
Pilot	SuUz7	Unchosen	None	0.343434	0.65	None
Pilot	SUZqu	Unchosen	None	0.59596	0.7	None
Pilot	taT8J	Unchosen	None	0.59	0.45	None
Pilot	TQ84Q	Unchosen	None	0.29	0.45	None
Pilot	tRKmM	Unchosen	None	0.427083	0.6	None
Pilot	TWqqc	Unchosen	None	0.45	0.55	None
Pilot	u8SN5	Unchosen	None	0.535354	0.6	None
Pilot	uZLNZ	Unchosen	None	0.454545	0.45	None
Pilot	VHqJo	Unchosen	None	0.45	0.5	None
Pilot	vmagg	Unchosen	None	0.66	0.4	None
Pilot	vTKiH	Unchosen	None	0.454545	0.6	None
Pilot	wbNpj	Unchosen	None	0.43	0.65	None
Pilot	wja3P	Unchosen	None	0.5	0.75	None
Pilot	wJVrv	Unchosen	None	0.31	0.45	None
Pilot	Wx3dU	Unchosen	None	0.95	0.7	None
Pilot	xvGPI	Unchosen	None	0.479592	0.75	None
Pilot	y183f	Unchosen	None	0.161616	0.55	None
Pilot	Y1avR	Unchosen	None	0.676768	0.4	None
Pilot	Y92b2	Unchosen	None	0.363636	0.75	None
Pilot	YI1Cv	Unchosen	None	0.55	0.7	None
Pilot	yZw88	Unchosen	None	0.57	0.5	None
Pilot	zSbPn	Unchosen	None	0.84	0.4	None
Pilot	zYYQU	Unchosen	None	0.474747	0.6	None
Exp1	0TZUd	Chosen	None	1	0.625	None
Exp1	11Y9m	Chosen	None	0.878505	0.375	None
Exp1	1mICX	Chosen	None	0.962963	0.583333	None
Exp1	1tlbg	Chosen	None	0.962617	0.5	None
Exp1	1UUok	Chosen	None	1	0.708333	None
Exp1	1W39U	Chosen	None	1	0.791667	None
Exp1	1Yu0G	Chosen	None	0.962963	0.541667	None
Exp1	3jjA1	Chosen	None	0.935185	0.625	None
Exp1	3MGIj	Chosen	None	0.747664	0.708333	None
Exp1	3PT1e	Chosen	None	1	0.791667	None
Exp1	3yKNO	Chosen	None	0.981308	0.666667	None
Exp1	3Zeka	Chosen	None	0.962963	0.625	None
Exp1	4Bj3Y	Chosen	None	0.616822	0.5	None
Exp1	5o5A0	Chosen	None	0.515152	0.75	None
Exp1	6B2Rj	Chosen	None	0.944444	0.625	None
Exp1	6dTth	Chosen	None	0.768519	0.541667	None
Exp1	6Kiao	Chosen	None	0.972222	0.791667	None
Exp1	6PhdR	Chosen	None	0.972222	0.958333	None
Exp1	6XWHc	Chosen	None	0.962963	0.625	None
Exp1	7i1QR	Chosen	None	0.953704	0.625	None
Exp1	7jB1c	Chosen	None	0.962963	0.625	None
Exp1	7nvYR	Chosen	None	0.981481	0.458333	None
Exp1	7oKxe	Chosen	None	1	0.5	None
Exp1	8dkZ6	Chosen	None	0.934579	0.583333	None
Exp1	8HuET	Chosen	None	0.87037	0.75	None
Exp1	8kl27	Chosen	None	1	0.333333	None
Exp1	8mjxB	Chosen	None	0.990741	1	None
Exp1	9Ai4r	Chosen	None	0.981481	0.875	None
Exp1	9EAij	Chosen	None	1	0.75	None
Exp1	9OvJp	Chosen	None	0.886792	0.416667	None
Exp1	9yq2M	Chosen	None	0.990654	0.833333	None
Exp1	a5b8U	Chosen	None	1	0.75	None
Exp1	ADM8E	Chosen	None	0.962963	0.75	None
Exp1	ADPTy	Chosen	None	0.962963	0.666667	None
Exp1	aIJD3	Chosen	None	0.842593	0.583333	None
Exp1	aIvIN	Chosen	None	0.972222	0.708333	None
Exp1	aMbZZ	Chosen	None	0.962617	0.625	None
Exp1	aOSu7	Chosen	None	1	0.666667	None
Exp1	AT5S5	Chosen	None	0.972222	0.708333	None
Exp1	AxI03	Chosen	None	1	0.625	None
Exp1	B2ndp	Chosen	None	0.915888	0.583333	None
Exp1	Bb16p	Chosen	None	1	0.916667	None
Exp1	bI48S	Chosen	None	1	0.875	None
Exp1	bkrEX	Chosen	None	1	0.791667	None
Exp1	boOvV	Chosen	None	0.87963	0.625	None
Exp1	bp06B	Chosen	None	0.990741	0.791667	None
Exp1	bqwzH	Chosen	None	0.685185	0.625	None
Exp1	br3Hq	Chosen	None	0.990741	0.541667	None
Exp1	bRfUX	Chosen	None	0.962617	0.791667	None
Exp1	BtI3s	Chosen	None	0.981308	0.708333	None
Exp1	BuCeU	Chosen	None	0.943925	0.666667	None
Exp1	BVbMH	Chosen	None	0.981132	0.708333	None
Exp1	BVO5V	Chosen	None	0.943925	0.583333	None
Exp1	CbSfY	Chosen	None	0.981481	0.708333	None
Exp1	cCvVk	Chosen	None	0.777778	0.583333	None
Exp1	cGhLy	Chosen	None	1	0.375	None
Exp1	cnxCB	Chosen	None	0.990654	0.708333	None
Exp1	cOEV3	Chosen	None	0.990741	0.333333	None
Exp1	cYtrb	Chosen	None	0.939394	0.541667	None
Exp1	DAt9p	Chosen	None	0.943925	0.791667	None
Exp1	diiDU	Chosen	None	1	0.583333	None
Exp1	dJxmE	Chosen	None	0.893204	0.5	None
Exp1	DrmhV	Chosen	None	0.953704	0.416667	None
Exp1	DwJ39	Chosen	None	0.990741	0.916667	None
Exp1	E5ixW	Chosen	None	0.648148	0.708333	None
Exp1	E8ihr	Chosen	None	0.962617	0.541667	None
Exp1	edw9J	Chosen	None	0.906542	0.416667	None
Exp1	eEvT9	Chosen	None	0.962617	0.875	None
Exp1	eq2An	Chosen	None	0.962617	0.5	None
Exp1	ErCjO	Chosen	None	0.953704	0.583333	None
Exp1	EUnGh	Chosen	None	0.981481	0.583333	None
Exp1	EXcQ2	Chosen	None	0.962617	0.666667	None
Exp1	exia5	Chosen	None	0.953704	0.5	None
Exp1	Exmxx	Chosen	None	0.898148	0.666667	None
Exp1	EZs0E	Chosen	None	0.87963	0.625	None
Exp1	Fefjq	Chosen	None	1	0.708333	None
Exp1	fFwzI	Chosen	None	0.648148	0.458333	None
Exp1	fKIO6	Chosen	None	0.841121	0.583333	None
Exp1	fl6Ph	Chosen	None	0.944444	0.625	None
Exp1	FrgO5	Chosen	None	0.981481	0.916667	None
Exp1	FVjHz	Chosen	None	0.934579	0.5	None
Exp1	g1Q0h	Chosen	None	1	0.833333	None
Exp1	G4Ion	Chosen	None	0.944444	0.541667	None
Exp1	g5zOE	Chosen	None	0.87037	0.5	None
Exp1	GK9kQ	Chosen	None	0.972222	0.666667	None
Exp1	gUhl6	Chosen	None	0.933962	0.541667	None
Exp1	GuIEF	Chosen	None	0.935185	0.416667	None
Exp1	gY2bF	Chosen	None	0.953704	0.625	None
Exp1	GZrM9	Chosen	None	0.925926	0.583333	None
Exp1	H316W	Chosen	None	0.972222	0.666667	None
Exp1	H3ROo	Chosen	None	0.990741	0.875	None
Exp1	hBrcE	Chosen	None	0.962963	0.791667	None
Exp1	hKQ1r	Chosen	None	1	0.708333	None
Exp1	HNkQ3	Chosen	None	1	0.791667	None
Exp1	hpGMh	Chosen	None	0.953704	0.583333	None
Exp1	hR9Iv	Chosen	None	0.990741	0.583333	None
Exp1	Hte4V	Chosen	None	0.990741	0.666667	None
Exp1	I5R9A	Chosen	None	1	0.916667	None
Exp1	i9IUY	Chosen	None	0.896226	0.5	None
Exp1	IeGCU	Chosen	None	1	0.583333	None
Exp1	IgnnB	Chosen	None	0.648148	0.708333	None
Exp1	II92S	Chosen	None	0.916667	0.5	None
Exp1	IjacC	Chosen	None	0.981481	0.791667	None
Exp1	IJFrE	Chosen	None	0.990741	0.625	None
Exp1	Im80j	Chosen	None	0.981481	0.833333	None
Exp1	io1Z1	Chosen	None	0.990741	0.75	None
Exp1	ITqc9	Chosen	None	1	0.875	None
Exp1	Iw8Eq	Chosen	None	1	0.5	None
Exp1	iZ8Ff	Chosen	None	0.801887	0.666667	None
Exp1	J6f0r	Chosen	None	0.518519	0.583333	None
Exp1	JeN7G	Chosen	None	0.990741	0.541667	None
Exp1	JeouF	Chosen	None	0.981481	0.708333	None
Exp1	jFIi4	Chosen	None	0.981481	0.75	None
Exp1	jgn2L	Chosen	None	1	0.541667	None
Exp1	jkpRf	Chosen	None	0.616822	0.625	None
Exp1	jrMPE	Chosen	None	0.972222	0.458333	None
Exp1	jvEi3	Chosen	None	0.716981	0.708333	None
Exp1	jwa3t	Chosen	None	1	0.458333	None
Exp1	jWy9H	Chosen	None	0.87037	0.458333	None
Exp1	jzsZc	Chosen	None	0.990741	0.833333	None
Exp1	KdSxY	Chosen	None	0.514286	0.666667	None
Exp1	KHmEZ	Chosen	None	1	0.583333	None
Exp1	Kjagg	Chosen	None	0.537037	0.375	None
Exp1	KKiWC	Chosen	None	0.990741	0.75	None
Exp1	kPT1d	Chosen	None	0.990741	0.541667	None
Exp1	Kur2Y	Chosen	None	0.722222	0.458333	None
Exp1	kxp6s	Chosen	None	0.981481	0.625	None
Exp1	kYe5u	Chosen	None	0.971963	0.541667	None
Exp1	l54ql	Chosen	None	0.981481	0.666667	None
Exp1	LcybI	Chosen	None	0.805556	0.541667	None
Exp1	liTaf	Chosen	None	1	0.791667	None
Exp1	luxS5	Chosen	None	0.935185	0.708333	None
Exp1	LzWK8	Chosen	None	0.888889	0.666667	None
Exp1	M0lUm	Chosen	None	0.669811	0.416667	None
Exp1	m6qg8	Chosen	None	0.792453	0.666667	None
Exp1	mEVNr	Chosen	None	0.759259	0.875	None
Exp1	mN4KG	Chosen	None	0.962963	0.625	None
Exp1	mXN0N	Chosen	None	0.990654	0.791667	None
Exp1	n8kIj	Chosen	None	0.972222	0.916667	None
Exp1	nVHCD	Chosen	None	0.916667	0.875	None
Exp1	NVQwe	Chosen	None	0.981481	0.75	None
Exp1	nYFCE	Chosen	None	0.972222	0.791667	None
Exp1	o5AyX	Chosen	None	0.935185	0.5	None
Exp1	O65IG	Chosen	None	0.726415	0.666667	None
Exp1	o9Okp	Chosen	None	0.962963	0.708333	None
Exp1	OAsQd	Chosen	None	0.990741	0.75	None
Exp1	oCm00	Chosen	None	0.934579	0.75	None
Exp1	oJGUI	Chosen	None	1	0.875	None
Exp1	oJlJN	Chosen	None	0.990654	0.708333	None
Exp1	OK1Yr	Chosen	None	0.972222	0.75	None
Exp1	Ov42z	Chosen	None	0.786408	0.5	None
Exp1	OVBBt	Chosen	None	1	0.791667	None
Exp1	owsUs	Chosen	None	0.90566	0.541667	None
Exp1	P2CMD	Chosen	None	0.953704	0.791667	None
Exp1	p4vex	Chosen	None	0.895238	0.666667	None
Exp1	P5HHM	Chosen	None	0.990654	0.625	None
Exp1	pnOk1	Chosen	None	0.75	0.708333	None
Exp1	po5my	Chosen	None	0.833333	0.708333	None
Exp1	Pp9Bs	Chosen	None	0.740741	0.541667	None
Exp1	Q43FG	Chosen	None	0.981481	0.541667	None
Exp1	QBNdY	Chosen	None	0.972222	0.875	None
Exp1	qd5WF	Chosen	None	0.981481	0.666667	None
Exp1	qHj8Q	Chosen	None	0.981308	1	None
Exp1	qixAg	Chosen	None	0.962963	0.708333	None
Exp1	r74To	Chosen	None	0.990741	0.791667	None
Exp1	rOdZj	Chosen	None	0.981481	0.75	None
Exp1	RUY8N	Chosen	None	0.972222	0.583333	None
Exp1	rXdqa	Chosen	None	0.981481	0.625	None
Exp1	RXr4B	Chosen	None	0.981481	0.583333	None
Exp1	rYgNq	Chosen	None	0.851852	0.75	None
Exp1	S5uKx	Chosen	None	1	0.791667	None
Exp1	S64tw	Chosen	None	0.53271	0.583333	None
Exp1	SAEQJ	Chosen	None	0.990741	0.666667	None
Exp1	SoANP	Chosen	None	0.925234	0.625	None
Exp1	SQLyU	Chosen	None	0.990741	0.541667	None
Exp1	TbjBA	Chosen	None	0.796296	0.375	None
Exp1	tDjre	Chosen	None	0.796296	0.708333	None
Exp1	tEpx2	Chosen	None	0.953704	0.416667	None
Exp1	tG33V	Chosen	None	1	0.958333	None
Exp1	tibPz	Chosen	None	1	0.5	None
Exp1	tNdSg	Chosen	None	0.981481	0.625	None
Exp1	tq2kw	Chosen	None	0.953704	0.833333	None
Exp1	TqogA	Chosen	None	0.981481	0.583333	None
Exp1	tSvxh	Chosen	None	0.935185	0.791667	None
Exp1	TVYrJ	Chosen	None	0.839623	0.458333	None
Exp1	tWqzy	Chosen	None	0.529412	0.5	None
Exp1	U72k0	Chosen	None	0.831776	0.5	None
Exp1	u8S7q	Chosen	None	0.783019	0.666667	None
Exp1	UCd8i	Chosen	None	0.953704	0.666667	None
Exp1	UeFtE	Chosen	None	0.953271	0.583333	None
Exp1	uGFVN	Chosen	None	1	0.583333	None
Exp1	Un2nA	Chosen	None	0.962963	0.791667	None
Exp1	uozON	Chosen	None	1	0.708333	None
Exp1	UtH1Q	Chosen	None	0.944444	0.583333	None
Exp1	uU9Gb	Chosen	None	0.981481	0.458333	None
Exp1	uuc7e	Chosen	None	0.527778	0.833333	None
Exp1	UuobO	Chosen	None	0.953704	0.541667	None
Exp1	UXXxq	Chosen	None	1	0.5	None
Exp1	uzP2b	Chosen	None	0.981481	0.875	None
Exp1	V5JmB	Chosen	None	0.981481	0.5	None
Exp1	vCw2i	Chosen	None	0.546296	0.375	None
Exp1	vDosh	Chosen	None	0.962264	0.75	None
Exp1	Vlma1	Chosen	None	0.981481	0.625	None
Exp1	VnOcC	Chosen	None	0.953704	0.5	None
Exp1	Vy16A	Chosen	None	0.981481	0.583333	None
Exp1	WBlXv	Chosen	None	0.574074	0.541667	None
Exp1	wKQRe	Chosen	None	0.925926	0.541667	None
Exp1	wRI16	Chosen	None	0.764151	0.625	None
Exp1	WVIzH	Chosen	None	0.990741	0.583333	None
Exp1	wXNHf	Chosen	None	1	0.5	None
Exp1	x3YHs	Chosen	None	0.981481	0.666667	None
Exp1	XBRa6	Chosen	None	0.935185	0.458333	None
Exp1	xIK8r	Chosen	None	0.962963	0.833333	None
Exp1	Xko18	Chosen	None	1	0.791667	None
Exp1	XlDAJ	Chosen	None	0.972222	0.541667	None
Exp1	xUcad	Chosen	None	0.981481	0.541667	None
Exp1	xvwYZ	Chosen	None	0.990741	0.833333	None
Exp1	XYblz	Chosen	None	1	0.75	None
Exp1	XZcko	Chosen	None	0.898148	0.416667	None
Exp1	yARqG	Chosen	None	0.990741	0.833333	None
Exp1	yfE6u	Chosen	None	0.990741	0.791667	None
Exp1	YkeUu	Chosen	None	0.971963	0.416667	None
Exp1	YtowX	Chosen	None	0.694444	0.541667	None
Exp1	YuueP	Chosen	None	0.962617	0.75	None
Exp1	Z1I7G	Chosen	None	0.768519	0.541667	None
Exp1	z34MQ	Chosen	None	0.962963	0.666667	None
Exp1	z50jQ	Chosen	None	1	0.791667	None
Exp1	z9lUP	Chosen	None	0.953704	1	None
Exp1	zabiv	Chosen	None	0.990741	0.75	None
Exp1	ZEPqo	Chosen	None	0.703704	0.666667	None
Exp1	zlNDA	Chosen	None	0.962617	0.75	None
Exp1	Zmg7q	Chosen	None	0.981481	0.708333	None
Exp1	Zmjcm	Chosen	None	0.981308	0.625	None
Exp1	ZrH6T	Chosen	None	0.981308	0.666667	None
Exp1	Zwb8M	Chosen	None	0.972222	0.75	None
Exp1	0TZUd	Unchosen	None	0.0833333	0.625	None
Exp1	11Y9m	Unchosen	None	0.688679	0.375	None
Exp1	1mICX	Unchosen	None	0.738318	0.583333	None
Exp1	1tlbg	Unchosen	None	0.660377	0.5	None
Exp1	1UUok	Unchosen	None	0.373832	0.708333	None
Exp1	1W39U	Unchosen	None	0.601852	0.791667	None
Exp1	1Yu0G	Unchosen	None	0.203704	0.541667	None
Exp1	3jjA1	Unchosen	None	0.672897	0.625	None
Exp1	3MGIj	Unchosen	None	0.411215	0.708333	None
Exp1	3PT1e	Unchosen	None	0.179245	0.791667	None
Exp1	3yKNO	Unchosen	None	0.186916	0.666667	None
Exp1	3Zeka	Unchosen	None	0.138889	0.625	None
Exp1	4Bj3Y	Unchosen	None	0.546296	0.5	None
Exp1	5o5A0	Unchosen	None	0.460784	0.75	None
Exp1	6B2Rj	Unchosen	None	0.805556	0.625	None
Exp1	6dTth	Unchosen	None	0.472222	0.541667	None
Exp1	6Kiao	Unchosen	None	0.666667	0.791667	None
Exp1	6PhdR	Unchosen	None	0.0833333	0.958333	None
Exp1	6XWHc	Unchosen	None	0.583333	0.625	None
Exp1	7i1QR	Unchosen	None	0.53271	0.625	None
Exp1	7jB1c	Unchosen	None	0.703704	0.625	None
Exp1	7nvYR	Unchosen	None	0.425926	0.458333	None
Exp1	7oKxe	Unchosen	None	0.5	0.5	None
Exp1	8dkZ6	Unchosen	None	0.564815	0.583333	None
Exp1	8HuET	Unchosen	None	0.490741	0.75	None
Exp1	8kl27	Unchosen	None	0.0471698	0.333333	None
Exp1	8mjxB	Unchosen	None	0.0740741	1	None
Exp1	9Ai4r	Unchosen	None	0.0747664	0.875	None
Exp1	9EAij	Unchosen	None	0.0648148	0.75	None
Exp1	9OvJp	Unchosen	None	0.205607	0.416667	None
Exp1	9yq2M	Unchosen	None	0.266667	0.833333	None
Exp1	a5b8U	Unchosen	None	0.141509	0.75	None
Exp1	ADM8E	Unchosen	None	0.0841121	0.75	None
Exp1	ADPTy	Unchosen	None	0.407407	0.666667	None
Exp1	aIJD3	Unchosen	None	0.495327	0.583333	None
Exp1	aIvIN	Unchosen	None	0.388889	0.708333	None
Exp1	aMbZZ	Unchosen	None	0.759259	0.625	None
Exp1	aOSu7	Unchosen	None	0.504854	0.666667	None
Exp1	AT5S5	Unchosen	None	0.0373832	0.708333	None
Exp1	AxI03	Unchosen	None	0.377358	0.625	None
Exp1	B2ndp	Unchosen	None	0.518868	0.583333	None
Exp1	Bb16p	Unchosen	None	0.102804	0.916667	None
Exp1	bI48S	Unchosen	None	0.0186916	0.875	None
Exp1	bkrEX	Unchosen	None	0.429907	0.791667	None
Exp1	boOvV	Unchosen	None	0.944444	0.625	None
Exp1	bp06B	Unchosen	None	0.121495	0.791667	None
Exp1	bqwzH	Unchosen	None	0.691589	0.625	None
Exp1	br3Hq	Unchosen	None	0.509259	0.541667	None
Exp1	bRfUX	Unchosen	None	0.0280374	0.791667	None
Exp1	BtI3s	Unchosen	None	0.214953	0.708333	None
Exp1	BuCeU	Unchosen	None	0.607477	0.666667	None
Exp1	BVbMH	Unchosen	None	0.877358	0.708333	None
Exp1	BVO5V	Unchosen	None	0.527778	0.583333	None
Exp1	CbSfY	Unchosen	None	0.305556	0.708333	None
Exp1	cCvVk	Unchosen	None	0.626168	0.583333	None
Exp1	cGhLy	Unchosen	None	0.896226	0.375	None
Exp1	cnxCB	Unchosen	None	0.700935	0.708333	None
Exp1	cOEV3	Unchosen	None	0.859813	0.333333	None
Exp1	cYtrb	Unchosen	None	0.8	0.541667	None
Exp1	DAt9p	Unchosen	None	0.740741	0.791667	None
Exp1	diiDU	Unchosen	None	0.186916	0.583333	None
Exp1	dJxmE	Unchosen	None	0.627451	0.5	None
Exp1	DrmhV	Unchosen	None	0.415094	0.416667	None
Exp1	DwJ39	Unchosen	None	0.0648148	0.916667	None
Exp1	E5ixW	Unchosen	None	0.35514	0.708333	None
Exp1	E8ihr	Unchosen	None	0.5	0.541667	None
Exp1	edw9J	Unchosen	None	0.28972	0.416667	None
Exp1	eEvT9	Unchosen	None	0.277778	0.875	None
Exp1	eq2An	Unchosen	None	0.438095	0.5	None
Exp1	ErCjO	Unchosen	None	0.574074	0.583333	None
Exp1	EUnGh	Unchosen	None	0.45283	0.583333	None
Exp1	EXcQ2	Unchosen	None	0.504673	0.666667	None
Exp1	exia5	Unchosen	None	0.616822	0.5	None
Exp1	Exmxx	Unchosen	None	0.495327	0.666667	None
Exp1	EZs0E	Unchosen	None	0.685185	0.625	None
Exp1	Fefjq	Unchosen	None	0.583333	0.708333	None
Exp1	fFwzI	Unchosen	None	0.37037	0.458333	None
Exp1	fKIO6	Unchosen	None	0.504673	0.583333	None
Exp1	fl6Ph	Unchosen	None	0.25	0.625	None
Exp1	FrgO5	Unchosen	None	0.551402	0.916667	None
Exp1	FVjHz	Unchosen	None	0.472222	0.5	None
Exp1	g1Q0h	Unchosen	None	0.392523	0.833333	None
Exp1	G4Ion	Unchosen	None	0.592593	0.541667	None
Exp1	g5zOE	Unchosen	None	0.457944	0.5	None
Exp1	GK9kQ	Unchosen	None	0.601852	0.666667	None
Exp1	gUhl6	Unchosen	None	0.453704	0.541667	None
Exp1	GuIEF	Unchosen	None	0.388889	0.416667	None
Exp1	gY2bF	Unchosen	None	0.638095	0.625	None
Exp1	GZrM9	Unchosen	None	0.407407	0.583333	None
Exp1	H316W	Unchosen	None	0.457944	0.666667	None
Exp1	H3ROo	Unchosen	None	0.345794	0.875	None
Exp1	hBrcE	Unchosen	None	0.551402	0.791667	None
Exp1	hKQ1r	Unchosen	None	0.527778	0.708333	None
Exp1	HNkQ3	Unchosen	None	0.429907	0.791667	None
Exp1	hpGMh	Unchosen	None	0.495327	0.583333	None
Exp1	hR9Iv	Unchosen	None	0.611111	0.583333	None
Exp1	Hte4V	Unchosen	None	0.439252	0.666667	None
Exp1	I5R9A	Unchosen	None	0.238095	0.916667	None
Exp1	i9IUY	Unchosen	None	0.46729	0.5	None
Exp1	IeGCU	Unchosen	None	0.773585	0.583333	None
Exp1	IgnnB	Unchosen	None	0.203704	0.708333	None
Exp1	II92S	Unchosen	None	0.481481	0.5	None
Exp1	IjacC	Unchosen	None	0.584906	0.791667	None
Exp1	IJFrE	Unchosen	None	0.453704	0.625	None
Exp1	Im80j	Unchosen	None	0.388889	0.833333	None
Exp1	io1Z1	Unchosen	None	0.25	0.75	None
Exp1	ITqc9	Unchosen	None	0.0277778	0.875	None
Exp1	Iw8Eq	Unchosen	None	0.448598	0.5	None
Exp1	iZ8Ff	Unchosen	None	0.518868	0.666667	None
Exp1	J6f0r	Unchosen	None	0.583333	0.583333	None
Exp1	JeN7G	Unchosen	None	0.37963	0.541667	None
Exp1	JeouF	Unchosen	None	0.444444	0.708333	None
Exp1	jFIi4	Unchosen	None	0.12037	0.75	None
Exp1	jgn2L	Unchosen	None	0.546296	0.541667	None
Exp1	jkpRf	Unchosen	None	0.40566	0.625	None
Exp1	jrMPE	Unchosen	None	0.311321	0.458333	None
Exp1	jvEi3	Unchosen	None	0.615385	0.708333	None
Exp1	jwa3t	Unchosen	None	0.509259	0.458333	None
Exp1	jWy9H	Unchosen	None	0.40566	0.458333	None
Exp1	jzsZc	Unchosen	None	0.425926	0.833333	None
Exp1	KdSxY	Unchosen	None	0.384615	0.666667	None
Exp1	KHmEZ	Unchosen	None	0.485981	0.583333	None
Exp1	Kjagg	Unchosen	None	0.425926	0.375	None
Exp1	KKiWC	Unchosen	None	0.694444	0.75	None
Exp1	kPT1d	Unchosen	None	0.383178	0.541667	None
Exp1	Kur2Y	Unchosen	None	0.560748	0.458333	None
Exp1	kxp6s	Unchosen	None	0.932692	0.625	None
Exp1	kYe5u	Unchosen	None	0.768519	0.541667	None
Exp1	l54ql	Unchosen	None	0.333333	0.666667	None
Exp1	LcybI	Unchosen	None	0.663551	0.541667	None
Exp1	liTaf	Unchosen	None	0.420561	0.791667	None
Exp1	luxS5	Unchosen	None	0.46729	0.708333	None
Exp1	LzWK8	Unchosen	None	0.740741	0.666667	None
Exp1	M0lUm	Unchosen	None	0.481481	0.416667	None
Exp1	m6qg8	Unchosen	None	0.231481	0.666667	None
Exp1	mEVNr	Unchosen	None	0.472222	0.875	None
Exp1	mN4KG	Unchosen	None	0.64486	0.625	None
Exp1	mXN0N	Unchosen	None	0.186916	0.791667	None
Exp1	n8kIj	Unchosen	None	0.0185185	0.916667	None
Exp1	nVHCD	Unchosen	None	0.308411	0.875	None
Exp1	NVQwe	Unchosen	None	0.12963	0.75	None
Exp1	nYFCE	Unchosen	None	0.561905	0.791667	None
Exp1	o5AyX	Unchosen	None	0.214953	0.5	None
Exp1	O65IG	Unchosen	None	0.481481	0.666667	None
Exp1	o9Okp	Unchosen	None	0.203704	0.708333	None
Exp1	OAsQd	Unchosen	None	0.138889	0.75	None
Exp1	oCm00	Unchosen	None	0.481481	0.75	None
Exp1	oJGUI	Unchosen	None	0.296296	0.875	None
Exp1	oJlJN	Unchosen	None	0.235849	0.708333	None
Exp1	OK1Yr	Unchosen	None	0.367925	0.75	None
Exp1	Ov42z	Unchosen	None	0.361905	0.5	None
Exp1	OVBBt	Unchosen	None	0.448598	0.791667	None
Exp1	owsUs	Unchosen	None	0.509259	0.541667	None
Exp1	P2CMD	Unchosen	None	0.527778	0.791667	None
Exp1	p4vex	Unchosen	None	0.761905	0.666667	None
Exp1	P5HHM	Unchosen	None	0.518868	0.625	None
Exp1	pnOk1	Unchosen	None	0.37963	0.708333	None
Exp1	po5my	Unchosen	None	0.351852	0.708333	None
Exp1	Pp9Bs	Unchosen	None	0.415094	0.541667	None
Exp1	Q43FG	Unchosen	None	0.296296	0.541667	None
Exp1	QBNdY	Unchosen	None	0.805556	0.875	None
Exp1	qd5WF	Unchosen	None	0.314815	0.666667	None
Exp1	qHj8Q	Unchosen	None	0.0373832	1	None
Exp1	qixAg	Unchosen	None	0.700935	0.708333	None
Exp1	r74To	Unchosen	None	0.555556	0.791667	None
Exp1	rOdZj	Unchosen	None	0.386792	0.75	None
Exp1	RUY8N	Unchosen	None	0.222222	0.583333	None
Exp1	rXdqa	Unchosen	None	0.361111	0.625	None
Exp1	RXr4B	Unchosen	None	0.411215	0.583333	None
Exp1	rYgNq	Unchosen	None	0.564815	0.75	None
Exp1	S5uKx	Unchosen	None	0.346154	0.791667	None
Exp1	S64tw	Unchosen	None	0.351852	0.583333	None
Exp1	SAEQJ	Unchosen	None	0.280374	0.666667	None
Exp1	SoANP	Unchosen	None	0.231481	0.625	None
Exp1	SQLyU	Unchosen	None	0.12037	0.541667	None
Exp1	TbjBA	Unchosen	None	0.308411	0.375	None
Exp1	tDjre	Unchosen	None	0.435185	0.708333	None
Exp1	tEpx2	Unchosen	None	0.64486	0.416667	None
Exp1	tG33V	Unchosen	None	0.11215	0.958333	None
Exp1	tibPz	Unchosen	None	0.731481	0.5	None
Exp1	tNdSg	Unchosen	None	0.351852	0.625	None
Exp1	tq2kw	Unchosen	None	0.37963	0.833333	None
Exp1	TqogA	Unchosen	None	0.196262	0.583333	None
Exp1	tSvxh	Unchosen	None	0.327103	0.791667	None
Exp1	TVYrJ	Unchosen	None	0.371429	0.458333	None
Exp1	tWqzy	Unchosen	None	0.536082	0.5	None
Exp1	U72k0	Unchosen	None	0.277778	0.5	None
Exp1	u8S7q	Unchosen	None	0.0747664	0.666667	None
Exp1	UCd8i	Unchosen	None	0.351852	0.666667	None
Exp1	UeFtE	Unchosen	None	0.242991	0.583333	None
Exp1	uGFVN	Unchosen	None	0.555556	0.583333	None
Exp1	Un2nA	Unchosen	None	0.296296	0.791667	None
Exp1	uozON	Unchosen	None	0.537736	0.708333	None
Exp1	UtH1Q	Unchosen	None	0.663551	0.583333	None
Exp1	uU9Gb	Unchosen	None	0.268519	0.458333	None
Exp1	uuc7e	Unchosen	None	0.476636	0.833333	None
Exp1	UuobO	Unchosen	None	0.490741	0.541667	None
Exp1	UXXxq	Unchosen	None	0.542056	0.5	None
Exp1	uzP2b	Unchosen	None	0.046729	0.875	None
Exp1	V5JmB	Unchosen	None	0.787037	0.5	None
Exp1	vCw2i	Unchosen	None	0.398148	0.375	None
Exp1	vDosh	Unchosen	None	0.0582524	0.75	None
Exp1	Vlma1	Unchosen	None	0.425926	0.625	None
Exp1	VnOcC	Unchosen	None	0.635514	0.5	None
Exp1	Vy16A	Unchosen	None	0.654206	0.583333	None
Exp1	WBlXv	Unchosen	None	0.345794	0.541667	None
Exp1	wKQRe	Unchosen	None	0.333333	0.541667	None
Exp1	wRI16	Unchosen	None	0.342857	0.625	None
Exp1	WVIzH	Unchosen	None	0.682243	0.583333	None
Exp1	wXNHf	Unchosen	None	0.613208	0.5	None
Exp1	x3YHs	Unchosen	None	0.336538	0.666667	None
Exp1	XBRa6	Unchosen	None	0.62037	0.458333	None
Exp1	xIK8r	Unchosen	None	0.361111	0.833333	None
Exp1	Xko18	Unchosen	None	0.476636	0.791667	None
Exp1	XlDAJ	Unchosen	None	0.472222	0.541667	None
Exp1	xUcad	Unchosen	None	0.203704	0.541667	None
Exp1	xvwYZ	Unchosen	None	0.0555556	0.833333	None
Exp1	XYblz	Unchosen	None	0.364486	0.75	None
Exp1	XZcko	Unchosen	None	0.37963	0.416667	None
Exp1	yARqG	Unchosen	None	0.546296	0.833333	None
Exp1	yfE6u	Unchosen	None	0.0280374	0.791667	None
Exp1	YkeUu	Unchosen	None	0.345794	0.416667	None
Exp1	YtowX	Unchosen	None	0.425926	0.541667	None
Exp1	YuueP	Unchosen	None	0.342593	0.75	None
Exp1	Z1I7G	Unchosen	None	0.453704	0.541667	None
Exp1	z34MQ	Unchosen	None	0.509434	0.666667	None
Exp1	z50jQ	Unchosen	None	0.490566	0.791667	None
Exp1	z9lUP	Unchosen	None	0.0648148	1	None
Exp1	zabiv	Unchosen	None	0.757009	0.75	None
Exp1	ZEPqo	Unchosen	None	0.407407	0.666667	None
Exp1	zlNDA	Unchosen	None	0.0654206	0.75	None
Exp1	Zmg7q	Unchosen	None	0.287037	0.708333	None
Exp1	Zmjcm	Unchosen	None	0.257143	0.625	None
Exp1	ZrH6T	Unchosen	None	0.62037	0.666667	None
Exp1	Zwb8M	Unchosen	None	0.814815	0.75	None
Exp2	0bLHa	Chosen	0	0.953125	0.625	less repetitions
Exp2	0F2w5	Chosen	0	0.921875	0.8125	less repetitions
Exp2	0xcZu	Chosen	0	0.9	0.5	less repetitions
Exp2	25wrE	Chosen	0	0.546875	0.375	less repetitions
Exp2	2P3y9	Chosen	0	1	0.4375	less repetitions
Exp2	30ftZ	Chosen	0	1	0.4375	less repetitions
Exp2	3a9Zz	Chosen	0	0.825397	0.5625	less repetitions
Exp2	3o4W2	Chosen	0	0.968254	0.75	less repetitions
Exp2	3SuQw	Chosen	0	0.84375	0.5625	less repetitions
Exp2	4cg9L	Chosen	0	1	0.375	less repetitions
Exp2	5N0r4	Chosen	0	0.828125	0.625	less repetitions
Exp2	69a9y	Chosen	0	1	0.5625	less repetitions
Exp2	6sYrY	Chosen	0	0.95	0.625	less repetitions
Exp2	79e0Q	Chosen	0	0.984375	0.6875	less repetitions
Exp2	7i59m	Chosen	0	1	0.625	less repetitions
Exp2	7KuK1	Chosen	0	1	0.5625	less repetitions
Exp2	9we3w	Chosen	0	0.736842	0.625	less repetitions
Exp2	alXh1	Chosen	0	0.734375	0.5625	less repetitions
Exp2	awaMI	Chosen	0	0.765625	0.5625	less repetitions
Exp2	azHli	Chosen	0	0.75	0.75	less repetitions
Exp2	bO2zN	Chosen	0	1	0.625	less repetitions
Exp2	cNCYC	Chosen	0	1	0.75	less repetitions
Exp2	Cpypb	Chosen	0	0.96875	0.8125	less repetitions
Exp2	ctcv8	Chosen	0	0.984375	0.5625	less repetitions
Exp2	DCi43	Chosen	0	0.983871	0.8125	less repetitions
Exp2	DTkgs	Chosen	0	1	0.625	less repetitions
Exp2	dyHeE	Chosen	0	1	0.625	less repetitions
Exp2	dZbiq	Chosen	0	0.984375	0.5	less repetitions
Exp2	esfji	Chosen	0	1	1	less repetitions
Exp2	fqWWe	Chosen	0	0.984375	0.625	less repetitions
Exp2	gO4ag	Chosen	0	0.75	0.625	less repetitions
Exp2	Gt60M	Chosen	0	0.5625	0.5	less repetitions
Exp2	GuzE9	Chosen	0	0.68254	0.75	less repetitions
Exp2	GZyk3	Chosen	0	0.96875	0.4375	less repetitions
Exp2	H6meH	Chosen	0	0.921875	0.75	less repetitions
Exp2	hHQRx	Chosen	0	1	0.625	less repetitions
Exp2	HmTWO	Chosen	0	0.921875	0.5625	less repetitions
Exp2	i9ygb	Chosen	0	1	0.5625	less repetitions
Exp2	JCMnk	Chosen	0	0.953125	0.5	less repetitions
Exp2	jGwCX	Chosen	0	1	0.625	less repetitions
Exp2	Jt7at	Chosen	0	0.984375	0.6875	less repetitions
Exp2	k5vE9	Chosen	0	0.984375	0.625	less repetitions
Exp2	kVAvc	Chosen	0	0.859375	0.4375	less repetitions
Exp2	L4MXF	Chosen	0	0.9375	0.6875	less repetitions
Exp2	LJ1Xh	Chosen	0	1	0.625	less repetitions
Exp2	LjzUg	Chosen	0	0.9375	0.625	less repetitions
Exp2	LmLLK	Chosen	0	1	0.4375	less repetitions
Exp2	lWUcf	Chosen	0	0.704918	0.5	less repetitions
Exp2	MEy6z	Chosen	0	0.875	0.625	less repetitions
Exp2	NbcNl	Chosen	0	0.984375	0.5	less repetitions
Exp2	NUq8G	Chosen	0	1	0.5625	less repetitions
Exp2	Oa2Zp	Chosen	0	1	0.5	less repetitions
Exp2	OcZ9L	Chosen	0	0.9375	0.625	less repetitions
Exp2	Ot917	Chosen	0	0.953125	0.625	less repetitions
Exp2	OYxxP	Chosen	0	0.421875	0.375	less repetitions
Exp2	oyYOx	Chosen	0	0.904762	0.375	less repetitions
Exp2	PgA92	Chosen	0	1	0.8125	less repetitions
Exp2	pGpOi	Chosen	0	0.903226	0.5	less repetitions
Exp2	QEkMe	Chosen	0	0.984375	0.75	less repetitions
Exp2	R30ko	Chosen	0	1	0.625	less repetitions
Exp2	RAOeG	Chosen	0	1	0.625	less repetitions
Exp2	RaSgs	Chosen	0	0.442623	0.75	less repetitions
Exp2	rB8b2	Chosen	0	0.770492	0.4375	less repetitions
Exp2	RjNjf	Chosen	0	1	0.6875	less repetitions
Exp2	RUfBX	Chosen	0	0.984375	0.5625	less repetitions
Exp2	rwDKg	Chosen	0	0.9375	0.5	less repetitions
Exp2	S2LHA	Chosen	0	1	0.75	less repetitions
Exp2	SDxqS	Chosen	0	1	0.5625	less repetitions
Exp2	SLhIB	Chosen	0	1	0.5	less repetitions
Exp2	sYA5g	Chosen	0	0.984375	0.875	less repetitions
Exp2	tengd	Chosen	0	0.9375	0.4375	less repetitions
Exp2	ThYxv	Chosen	0	0.984375	0.4375	less repetitions
Exp2	U2MpV	Chosen	0	1	0.75	less repetitions
Exp2	U35lR	Chosen	0	0.953125	0.6875	less repetitions
Exp2	UDwLD	Chosen	0	0.9375	0.5	less repetitions
Exp2	ugF44	Chosen	0	1	0.5625	less repetitions
Exp2	UJx8u	Chosen	0	0.96875	0.8125	less repetitions
Exp2	w8ivh	Chosen	0	0.984375	0.8125	less repetitions
Exp2	wbVj9	Chosen	0	1	0.5625	less repetitions
Exp2	wgmdm	Chosen	0	0.492063	0.5625	less repetitions
Exp2	WH0g9	Chosen	0	0.984375	0.5	less repetitions
Exp2	wVI2R	Chosen	0	1	0.625	less repetitions
Exp2	XHplL	Chosen	0	0.96875	0.5625	less repetitions
Exp2	xHyDU	Chosen	0	0.96875	0.5625	less repetitions
Exp2	xrXeA	Chosen	0	0.984375	0.5625	less repetitions
Exp2	XVGE0	Chosen	0	1	0.5	less repetitions
Exp2	xvvxg	Chosen	0	1	0.6875	less repetitions
Exp2	y3Red	Chosen	0	0.936508	0.4375	less repetitions
Exp2	YJ9z7	Chosen	0	0.984375	0.5	less repetitions
Exp2	YJB5y	Chosen	0	0.984127	0.5	less repetitions
Exp2	ymkPC	Chosen	0	1	0.5625	less repetitions
Exp2	yMrhV	Chosen	0	0.984375	0.625	less repetitions
Exp2	yPUtx	Chosen	0	1	0.5625	less repetitions
Exp2	Z37zQ	Chosen	0	1	0.6875	less repetitions
Exp2	zlOPQ	Chosen	0	0.953125	0.5625	less repetitions
Exp2	Zt06k	Chosen	0	0.984375	0.75	less repetitions
Exp2	0bLHa	Chosen	1	0.953125	0.6875	more repetitions
Exp2	0F2w5	Chosen	1	0.90625	0.75	more repetitions
Exp2	0xcZu	Chosen	1	0.733333	0.5625	more repetitions
Exp2	25wrE	Chosen	1	0.492063	0.5	more repetitions
Exp2	2P3y9	Chosen	1	1	0.75	more repetitions
Exp2	30ftZ	Chosen	1	1	0.6875	more repetitions
Exp2	3a9Zz	Chosen	1	0.90625	0.75	more repetitions
Exp2	3o4W2	Chosen	1	0.935484	0.75	more repetitions
Exp2	3SuQw	Chosen	1	0.765625	0.5625	more repetitions
Exp2	4cg9L	Chosen	1	0.84127	0.5625	more repetitions
Exp2	5N0r4	Chosen	1	0.828125	0.75	more repetitions
Exp2	69a9y	Chosen	1	0.984375	0.6875	more repetitions
Exp2	6sYrY	Chosen	1	0.870968	0.75	more repetitions
Exp2	79e0Q	Chosen	1	1	0.6875	more repetitions
Exp2	7i59m	Chosen	1	1	0.875	more repetitions
Exp2	7KuK1	Chosen	1	0.9375	0.6875	more repetitions
Exp2	9we3w	Chosen	1	0.655738	0.625	more repetitions
Exp2	alXh1	Chosen	1	0.671875	0.8125	more repetitions
Exp2	awaMI	Chosen	1	0.828125	0.5625	more repetitions
Exp2	azHli	Chosen	1	0.59375	0.6875	more repetitions
Exp2	bO2zN	Chosen	1	1	0.625	more repetitions
Exp2	cNCYC	Chosen	1	0.984375	0.75	more repetitions
Exp2	Cpypb	Chosen	1	0.984375	0.4375	more repetitions
Exp2	ctcv8	Chosen	1	1	0.5625	more repetitions
Exp2	DCi43	Chosen	1	0.984375	0.5625	more repetitions
Exp2	DTkgs	Chosen	1	1	0.5	more repetitions
Exp2	dyHeE	Chosen	1	0.984127	1	more repetitions
Exp2	dZbiq	Chosen	1	0.96875	0.6875	more repetitions
Exp2	esfji	Chosen	1	1	0.8125	more repetitions
Exp2	fqWWe	Chosen	1	1	0.75	more repetitions
Exp2	gO4ag	Chosen	1	0.52381	0.875	more repetitions
Exp2	Gt60M	Chosen	1	0.59375	0.5625	more repetitions
Exp2	GuzE9	Chosen	1	0.765625	0.5625	more repetitions
Exp2	GZyk3	Chosen	1	1	0.375	more repetitions
Exp2	H6meH	Chosen	1	0.859375	0.5	more repetitions
Exp2	hHQRx	Chosen	1	0.921875	0.5	more repetitions
Exp2	HmTWO	Chosen	1	0.953125	0.375	more repetitions
Exp2	i9ygb	Chosen	1	1	0.625	more repetitions
Exp2	JCMnk	Chosen	1	0.968254	0.6875	more repetitions
Exp2	jGwCX	Chosen	1	1	0.875	more repetitions
Exp2	Jt7at	Chosen	1	0.953125	0.8125	more repetitions
Exp2	k5vE9	Chosen	1	0.921875	0.875	more repetitions
Exp2	kVAvc	Chosen	1	0.555556	0.375	more repetitions
Exp2	L4MXF	Chosen	1	0.984375	0.75	more repetitions
Exp2	LJ1Xh	Chosen	1	1	0.875	more repetitions
Exp2	LjzUg	Chosen	1	0.984127	0.4375	more repetitions
Exp2	LmLLK	Chosen	1	0.968254	0.75	more repetitions
Exp2	lWUcf	Chosen	1	0.68254	0.4375	more repetitions
Exp2	MEy6z	Chosen	1	0.587302	0.6875	more repetitions
Exp2	NbcNl	Chosen	1	0.936508	0.5625	more repetitions
Exp2	NUq8G	Chosen	1	1	0.8125	more repetitions
Exp2	Oa2Zp	Chosen	1	1	0.5	more repetitions
Exp2	OcZ9L	Chosen	1	0.953125	0.8125	more repetitions
Exp2	Ot917	Chosen	1	0.936508	0.75	more repetitions
Exp2	OYxxP	Chosen	1	0.578125	0.375	more repetitions
Exp2	oyYOx	Chosen	1	0.953125	0.5	more repetitions
Exp2	PgA92	Chosen	1	0.96875	0.875	more repetitions
Exp2	pGpOi	Chosen	1	0.875	0.5	more repetitions
Exp2	QEkMe	Chosen	1	1	0.5	more repetitions
Exp2	R30ko	Chosen	1	0.984375	0.5	more repetitions
Exp2	RAOeG	Chosen	1	0.96875	0.875	more repetitions
Exp2	RaSgs	Chosen	1	0.564516	0.5625	more repetitions
Exp2	rB8b2	Chosen	1	0.640625	0.5625	more repetitions
Exp2	RjNjf	Chosen	1	1	0.6875	more repetitions
Exp2	RUfBX	Chosen	1	0.96875	0.875	more repetitions
Exp2	rwDKg	Chosen	1	0.703125	0.625	more repetitions
Exp2	S2LHA	Chosen	1	1	0.625	more repetitions
Exp2	SDxqS	Chosen	1	1	0.75	more repetitions
Exp2	SLhIB	Chosen	1	0.984375	1	more repetitions
Exp2	sYA5g	Chosen	1	0.984375	1	more repetitions
Exp2	tengd	Chosen	1	1	0.8125	more repetitions
Exp2	ThYxv	Chosen	1	1	0.4375	more repetitions
Exp2	U2MpV	Chosen	1	1	0.75	more repetitions
Exp2	U35lR	Chosen	1	0.984375	0.875	more repetitions
Exp2	UDwLD	Chosen	1	0.984375	0.75	more repetitions
Exp2	ugF44	Chosen	1	0.984375	0.5	more repetitions
Exp2	UJx8u	Chosen	1	0.96875	0.6875	more repetitions
Exp2	w8ivh	Chosen	1	1	0.875	more repetitions
Exp2	wbVj9	Chosen	1	1	0.5625	more repetitions
Exp2	wgmdm	Chosen	1	0.516129	0.4375	more repetitions
Exp2	WH0g9	Chosen	1	0.984375	0.5	more repetitions
Exp2	wVI2R	Chosen	1	0.984375	0.6875	more repetitions
Exp2	XHplL	Chosen	1	0.953125	0.5625	more repetitions
Exp2	xHyDU	Chosen	1	0.984375	0.5	more repetitions
Exp2	xrXeA	Chosen	1	0.96875	0.8125	more repetitions
Exp2	XVGE0	Chosen	1	0.984375	0.5	more repetitions
Exp2	xvvxg	Chosen	1	0.953125	0.75	more repetitions
Exp2	y3Red	Chosen	1	0.953125	0.375	more repetitions
Exp2	YJ9z7	Chosen	1	1	0.75	more repetitions
Exp2	YJB5y	Chosen	1	0.796875	0.625	more repetitions
Exp2	ymkPC	Chosen	1	0.984375	0.625	more repetitions
Exp2	yMrhV	Chosen	1	0.9375	0.5	more repetitions
Exp2	yPUtx	Chosen	1	0.96875	0.75	more repetitions
Exp2	Z37zQ	Chosen	1	1	0.6875	more repetitions
Exp2	zlOPQ	Chosen	1	0.859375	0.5625	more repetitions
Exp2	Zt06k	Chosen	1	0.953125	0.8125	more repetitions
Exp2	0bLHa	Unchosen	0	0.734375	0.625	less repetitions
Exp2	0F2w5	Unchosen	0	0.21875	0.8125	less repetitions
Exp2	0xcZu	Unchosen	0	0.55	0.5	less repetitions
Exp2	25wrE	Unchosen	0	0.46875	0.375	less repetitions
Exp2	2P3y9	Unchosen	0	0.53125	0.4375	less repetitions
Exp2	30ftZ	Unchosen	0	0.634921	0.4375	less repetitions
Exp2	3a9Zz	Unchosen	0	0.40625	0.5625	less repetitions
Exp2	3o4W2	Unchosen	0	0.580645	0.75	less repetitions
Exp2	3SuQw	Unchosen	0	0.546875	0.5625	less repetitions
Exp2	4cg9L	Unchosen	0	0.333333	0.375	less repetitions
Exp2	5N0r4	Unchosen	0	0.428571	0.625	less repetitions
Exp2	69a9y	Unchosen	0	0.234375	0.5625	less repetitions
Exp2	6sYrY	Unchosen	0	0.272727	0.625	less repetitions
Exp2	79e0Q	Unchosen	0	0.859375	0.6875	less repetitions
Exp2	7i59m	Unchosen	0	0.396825	0.625	less repetitions
Exp2	7KuK1	Unchosen	0	0.645161	0.5625	less repetitions
Exp2	9we3w	Unchosen	0	0.45	0.625	less repetitions
Exp2	alXh1	Unchosen	0	0.825397	0.5625	less repetitions
Exp2	awaMI	Unchosen	0	0.640625	0.5625	less repetitions
Exp2	azHli	Unchosen	0	0.921875	0.75	less repetitions
Exp2	bO2zN	Unchosen	0	0.625	0.625	less repetitions
Exp2	cNCYC	Unchosen	0	0.453125	0.75	less repetitions
Exp2	Cpypb	Unchosen	0	0.0952381	0.8125	less repetitions
Exp2	ctcv8	Unchosen	0	0.31746	0.5625	less repetitions
Exp2	DCi43	Unchosen	0	0.483871	0.8125	less repetitions
Exp2	DTkgs	Unchosen	0	0.3125	0.625	less repetitions
Exp2	dyHeE	Unchosen	0	0.33871	0.625	less repetitions
Exp2	dZbiq	Unchosen	0	0.650794	0.5	less repetitions
Exp2	esfji	Unchosen	0	0.111111	1	less repetitions
Exp2	fqWWe	Unchosen	0	0.111111	0.625	less repetitions
Exp2	gO4ag	Unchosen	0	0.40625	0.625	less repetitions
Exp2	Gt60M	Unchosen	0	0.587302	0.5	less repetitions
Exp2	GuzE9	Unchosen	0	0.21875	0.75	less repetitions
Exp2	GZyk3	Unchosen	0	0.515625	0.4375	less repetitions
Exp2	H6meH	Unchosen	0	0.78125	0.75	less repetitions
Exp2	hHQRx	Unchosen	0	0.765625	0.625	less repetitions
Exp2	HmTWO	Unchosen	0	0.920635	0.5625	less repetitions
Exp2	i9ygb	Unchosen	0	0.46875	0.5625	less repetitions
Exp2	JCMnk	Unchosen	0	0.21875	0.5	less repetitions
Exp2	jGwCX	Unchosen	0	0.640625	0.625	less repetitions
Exp2	Jt7at	Unchosen	0	0.09375	0.6875	less repetitions
Exp2	k5vE9	Unchosen	0	0.4375	0.625	less repetitions
Exp2	kVAvc	Unchosen	0	0.328125	0.4375	less repetitions
Exp2	L4MXF	Unchosen	0	0.515625	0.6875	less repetitions
Exp2	LJ1Xh	Unchosen	0	0.4375	0.625	less repetitions
Exp2	LjzUg	Unchosen	0	0.65625	0.625	less repetitions
Exp2	LmLLK	Unchosen	0	0.571429	0.4375	less repetitions
Exp2	lWUcf	Unchosen	0	0.419355	0.5	less repetitions
Exp2	MEy6z	Unchosen	0	0.71875	0.625	less repetitions
Exp2	NbcNl	Unchosen	0	0.71875	0.5	less repetitions
Exp2	NUq8G	Unchosen	0	0.393443	0.5625	less repetitions
Exp2	Oa2Zp	Unchosen	0	0.15625	0.5	less repetitions
Exp2	OcZ9L	Unchosen	0	0.9375	0.625	less repetitions
Exp2	Ot917	Unchosen	0	0.421875	0.625	less repetitions
Exp2	OYxxP	Unchosen	0	0.640625	0.375	less repetitions
Exp2	oyYOx	Unchosen	0	0.515625	0.375	less repetitions
Exp2	PgA92	Unchosen	0	0.234375	0.8125	less repetitions
Exp2	pGpOi	Unchosen	0	0.393443	0.5	less repetitions
Exp2	QEkMe	Unchosen	0	0.15625	0.75	less repetitions
Exp2	R30ko	Unchosen	0	0.491803	0.625	less repetitions
Exp2	RAOeG	Unchosen	0	0.484375	0.625	less repetitions
Exp2	RaSgs	Unchosen	0	0.52459	0.75	less repetitions
Exp2	rB8b2	Unchosen	0	0.71875	0.4375	less repetitions
Exp2	RjNjf	Unchosen	0	0.34375	0.6875	less repetitions
Exp2	RUfBX	Unchosen	0	0.203125	0.5625	less repetitions
Exp2	rwDKg	Unchosen	0	0.650794	0.5	less repetitions
Exp2	S2LHA	Unchosen	0	0.078125	0.75	less repetitions
Exp2	SDxqS	Unchosen	0	0.806452	0.5625	less repetitions
Exp2	SLhIB	Unchosen	0	0.15873	0.5	less repetitions
Exp2	sYA5g	Unchosen	0	0.25	0.875	less repetitions
Exp2	tengd	Unchosen	0	0.234375	0.4375	less repetitions
Exp2	ThYxv	Unchosen	0	0.746032	0.4375	less repetitions
Exp2	U2MpV	Unchosen	0	0.6875	0.75	less repetitions
Exp2	U35lR	Unchosen	0	0.655738	0.6875	less repetitions
Exp2	UDwLD	Unchosen	0	0.796875	0.5	less repetitions
Exp2	ugF44	Unchosen	0	0.234375	0.5625	less repetitions
Exp2	UJx8u	Unchosen	0	0.33871	0.8125	less repetitions
Exp2	w8ivh	Unchosen	0	0.171875	0.8125	less repetitions
Exp2	wbVj9	Unchosen	0	0.5625	0.5625	less repetitions
Exp2	wgmdm	Unchosen	0	0.40625	0.5625	less repetitions
Exp2	WH0g9	Unchosen	0	0.75	0.5	less repetitions
Exp2	wVI2R	Unchosen	0	0.412698	0.625	less repetitions
Exp2	XHplL	Unchosen	0	0.34375	0.5625	less repetitions
Exp2	xHyDU	Unchosen	0	0.0645161	0.5625	less repetitions
Exp2	xrXeA	Unchosen	0	0.396825	0.5625	less repetitions
Exp2	XVGE0	Unchosen	0	0.31746	0.5	less repetitions
Exp2	xvvxg	Unchosen	0	0.4375	0.6875	less repetitions
Exp2	y3Red	Unchosen	0	0.203125	0.4375	less repetitions
Exp2	YJ9z7	Unchosen	0	0.245902	0.5	less repetitions
Exp2	YJB5y	Unchosen	0	0.322581	0.5	less repetitions
Exp2	ymkPC	Unchosen	0	0	0.5625	less repetitions
Exp2	yMrhV	Unchosen	0	0.4375	0.625	less repetitions
Exp2	yPUtx	Unchosen	0	0.920635	0.5625	less repetitions
Exp2	Z37zQ	Unchosen	0	0.21875	0.6875	less repetitions
Exp2	zlOPQ	Unchosen	0	0.52381	0.5625	less repetitions
Exp2	Zt06k	Unchosen	0	0.129032	0.75	less repetitions
Exp2	0bLHa	Unchosen	1	0.555556	0.6875	more repetitions
Exp2	0F2w5	Unchosen	1	0.171875	0.75	more repetitions
Exp2	0xcZu	Unchosen	1	0.527273	0.5625	more repetitions
Exp2	25wrE	Unchosen	1	0.53125	0.5	more repetitions
Exp2	2P3y9	Unchosen	1	0.15625	0.75	more repetitions
Exp2	30ftZ	Unchosen	1	0.015625	0.6875	more repetitions
Exp2	3a9Zz	Unchosen	1	0.4375	0.75	more repetitions
Exp2	3o4W2	Unchosen	1	0.46875	0.75	more repetitions
Exp2	3SuQw	Unchosen	1	0.375	0.5625	more repetitions
Exp2	4cg9L	Unchosen	1	0.515625	0.5625	more repetitions
Exp2	5N0r4	Unchosen	1	0.328125	0.75	more repetitions
Exp2	69a9y	Unchosen	1	0.365079	0.6875	more repetitions
Exp2	6sYrY	Unchosen	1	0.482759	0.75	more repetitions
Exp2	79e0Q	Unchosen	1	0.84375	0.6875	more repetitions
Exp2	7i59m	Unchosen	1	0.548387	0.875	more repetitions
Exp2	7KuK1	Unchosen	1	0.8125	0.6875	more repetitions
Exp2	9we3w	Unchosen	1	0.533333	0.625	more repetitions
Exp2	alXh1	Unchosen	1	0.203125	0.8125	more repetitions
Exp2	awaMI	Unchosen	1	0.206349	0.5625	more repetitions
Exp2	azHli	Unchosen	1	0.396825	0.6875	more repetitions
Exp2	bO2zN	Unchosen	1	0.578125	0.625	more repetitions
Exp2	cNCYC	Unchosen	1	0.25	0.75	more repetitions
Exp2	Cpypb	Unchosen	1	0.296875	0.4375	more repetitions
Exp2	ctcv8	Unchosen	1	0.3125	0.5625	more repetitions
Exp2	DCi43	Unchosen	1	0.629032	0.5625	more repetitions
Exp2	DTkgs	Unchosen	1	0.333333	0.5	more repetitions
Exp2	dyHeE	Unchosen	1	0.393443	1	more repetitions
Exp2	dZbiq	Unchosen	1	0.25	0.6875	more repetitions
Exp2	esfji	Unchosen	1	0.0625	0.8125	more repetitions
Exp2	fqWWe	Unchosen	1	0.532258	0.75	more repetitions
Exp2	gO4ag	Unchosen	1	0.396825	0.875	more repetitions
Exp2	Gt60M	Unchosen	1	0.359375	0.5625	more repetitions
Exp2	GuzE9	Unchosen	1	0.672131	0.5625	more repetitions
Exp2	GZyk3	Unchosen	1	0.825397	0.375	more repetitions
Exp2	H6meH	Unchosen	1	0.125	0.5	more repetitions
Exp2	hHQRx	Unchosen	1	0.90625	0.5	more repetitions
Exp2	HmTWO	Unchosen	1	0.4375	0.375	more repetitions
Exp2	i9ygb	Unchosen	1	0.421875	0.625	more repetitions
Exp2	JCMnk	Unchosen	1	0.951613	0.6875	more repetitions
Exp2	jGwCX	Unchosen	1	0.34375	0.875	more repetitions
Exp2	Jt7at	Unchosen	1	0.555556	0.8125	more repetitions
Exp2	k5vE9	Unchosen	1	0.4375	0.875	more repetitions
Exp2	kVAvc	Unchosen	1	0.857143	0.375	more repetitions
Exp2	L4MXF	Unchosen	1	0.234375	0.75	more repetitions
Exp2	LJ1Xh	Unchosen	1	0.1875	0.875	more repetitions
Exp2	LjzUg	Unchosen	1	0.5625	0.4375	more repetitions
Exp2	LmLLK	Unchosen	1	0.0483871	0.75	more repetitions
Exp2	lWUcf	Unchosen	1	0.609375	0.4375	more repetitions
Exp2	MEy6z	Unchosen	1	0.59375	0.6875	more repetitions
Exp2	NbcNl	Unchosen	1	0.875	0.5625	more repetitions
Exp2	NUq8G	Unchosen	1	0.539683	0.8125	more repetitions
Exp2	Oa2Zp	Unchosen	1	0.370968	0.5	more repetitions
Exp2	OcZ9L	Unchosen	1	0.5	0.8125	more repetitions
Exp2	Ot917	Unchosen	1	0.40625	0.75	more repetitions
Exp2	OYxxP	Unchosen	1	0.71875	0.375	more repetitions
Exp2	oyYOx	Unchosen	1	0.390625	0.5	more repetitions
Exp2	PgA92	Unchosen	1	0.171875	0.875	more repetitions
Exp2	pGpOi	Unchosen	1	0.349206	0.5	more repetitions
Exp2	QEkMe	Unchosen	1	0.90625	0.5	more repetitions
Exp2	R30ko	Unchosen	1	0.460317	0.5	more repetitions
Exp2	RAOeG	Unchosen	1	0.225806	0.875	more repetitions
Exp2	RaSgs	Unchosen	1	0.533333	0.5625	more repetitions
Exp2	rB8b2	Unchosen	1	0.46875	0.5625	more repetitions
Exp2	RjNjf	Unchosen	1	0.4375	0.6875	more repetitions
Exp2	RUfBX	Unchosen	1	0.625	0.875	more repetitions
Exp2	rwDKg	Unchosen	1	0.453125	0.625	more repetitions
Exp2	S2LHA	Unchosen	1	0.698413	0.625	more repetitions
Exp2	SDxqS	Unchosen	1	0.5	0.75	more repetitions
Exp2	SLhIB	Unchosen	1	0.078125	1	more repetitions
Exp2	sYA5g	Unchosen	1	0.15625	1	more repetitions
Exp2	tengd	Unchosen	1	0.453125	0.8125	more repetitions
Exp2	ThYxv	Unchosen	1	0.59375	0.4375	more repetitions
Exp2	U2MpV	Unchosen	1	0.777778	0.75	more repetitions
Exp2	U35lR	Unchosen	1	0.515625	0.875	more repetitions
Exp2	UDwLD	Unchosen	1	0.34375	0.75	more repetitions
Exp2	ugF44	Unchosen	1	0.53125	0.5	more repetitions
Exp2	UJx8u	Unchosen	1	0.703125	0.6875	more repetitions
Exp2	w8ivh	Unchosen	1	0.109375	0.875	more repetitions
Exp2	wbVj9	Unchosen	1	0.25	0.5625	more repetitions
Exp2	wgmdm	Unchosen	1	0.590164	0.4375	more repetitions
Exp2	WH0g9	Unchosen	1	0.777778	0.5	more repetitions
Exp2	wVI2R	Unchosen	1	0.15873	0.6875	more repetitions
Exp2	XHplL	Unchosen	1	0.09375	0.5625	more repetitions
Exp2	xHyDU	Unchosen	1	0.515625	0.5	more repetitions
Exp2	xrXeA	Unchosen	1	0.421875	0.8125	more repetitions
Exp2	XVGE0	Unchosen	1	0.603175	0.5	more repetitions
Exp2	xvvxg	Unchosen	1	0.109375	0.75	more repetitions
Exp2	y3Red	Unchosen	1	0.578125	0.375	more repetitions
Exp2	YJ9z7	Unchosen	1	0.078125	0.75	more repetitions
Exp2	YJB5y	Unchosen	1	0.328125	0.625	more repetitions
Exp2	ymkPC	Unchosen	1	0.0952381	0.625	more repetitions
Exp2	yMrhV	Unchosen	1	0.421875	0.5	more repetitions
Exp2	yPUtx	Unchosen	1	0.555556	0.75	more repetitions
Exp2	Z37zQ	Unchosen	1	0.269841	0.6875	more repetitions
Exp2	zlOPQ	Unchosen	1	0.546875	0.5625	more repetitions
Exp2	Zt06k	Unchosen	1	0.078125	0.8125	more repetitions
Exp3	0pXya	Chosen	0	0.921875	0.6875	low reward
Exp3	1ruLt	Chosen	0	0.53125	0.625	low reward
Exp3	2wkJx	Chosen	0	0.984375	0.8125	low reward
Exp3	31PHY	Chosen	0	1	0.625	low reward
Exp3	40EAK	Chosen	0	1	0.75	low reward
Exp3	5pgCW	Chosen	0	0.984375	0.75	low reward
Exp3	5xYXJ	Chosen	0	0.873016	0.625	low reward
Exp3	622Ki	Chosen	0	0.984127	0.8125	low reward
Exp3	6MExa	Chosen	0	0.984375	0.75	low reward
Exp3	8QMlR	Chosen	0	1	0.5625	low reward
Exp3	8XmkN	Chosen	0	0.921875	0.5625	low reward
Exp3	AbKhG	Chosen	0	0.952381	0.4375	low reward
Exp3	aeSIy	Chosen	0	0.9375	0.6875	low reward
Exp3	agbT2	Chosen	0	1	0.9375	low reward
Exp3	Bt9HX	Chosen	0	0.90625	0.6875	low reward
Exp3	bW8h4	Chosen	0	1	0.6875	low reward
Exp3	CSyct	Chosen	0	1	0.5625	low reward
Exp3	cuVKQ	Chosen	0	1	0.6875	low reward
Exp3	dRD1z	Chosen	0	0.984375	0.75	low reward
Exp3	dtcaT	Chosen	0	0.68254	0.5	low reward
Exp3	e1STq	Chosen	0	0.9375	0.6875	low reward
Exp3	ehf3e	Chosen	0	0.634921	0.5625	low reward
Exp3	eoYB5	Chosen	0	1	0.8125	low reward
Exp3	EQjoj	Chosen	0	0.921875	0.5625	low reward
Exp3	EUmN1	Chosen	0	1	0.6875	low reward
Exp3	FLYqo	Chosen	0	0.984375	0.5	low reward
Exp3	GrNfK	Chosen	0	0.453125	0.625	low reward
Exp3	GUdvg	Chosen	0	0.9375	0.5625	low reward
Exp3	H0RgL	Chosen	0	1	0.875	low reward
Exp3	HeAGQ	Chosen	0	0.765625	0.375	low reward
Exp3	iLqjS	Chosen	0	0.984127	0.75	low reward
Exp3	IVLFp	Chosen	0	0.984375	0.75	low reward
Exp3	jAb3j	Chosen	0	0.96875	0.625	low reward
Exp3	KMPny	Chosen	0	0.9375	0.5625	low reward
Exp3	kT3ly	Chosen	0	0.828125	0.375	low reward
Exp3	l0zD1	Chosen	0	1	0.5625	low reward
Exp3	LLAgy	Chosen	0	0.984375	0.5	low reward
Exp3	MBdvX	Chosen	0	0.936508	0.8125	low reward
Exp3	miNYF	Chosen	0	0.953125	0.75	low reward
Exp3	miTq7	Chosen	0	0.84127	0.375	low reward
Exp3	mRis9	Chosen	0	0.9375	0.5625	low reward
Exp3	MSXya	Chosen	0	0.625	0.4375	low reward
Exp3	MzyZI	Chosen	0	0.546875	0.4375	low reward
Exp3	nMiJ9	Chosen	0	0.953125	0.375	low reward
Exp3	no9hZ	Chosen	0	0.96875	0.5625	low reward
Exp3	oQP54	Chosen	0	0.9375	0.8125	low reward
Exp3	OuNaU	Chosen	0	0.953125	0.9375	low reward
Exp3	OXnoS	Chosen	0	0.875	0.5625	low reward
Exp3	oYlYt	Chosen	0	0.84375	0.5625	low reward
Exp3	OYOCP	Chosen	0	0.953125	0.625	low reward
Exp3	OyzXU	Chosen	0	0.984375	0.5	low reward
Exp3	pMPNp	Chosen	0	0.525424	0.6875	low reward
Exp3	pOTBt	Chosen	0	0.921875	0.875	low reward
Exp3	q0SQG	Chosen	0	0.5625	0.4375	low reward
Exp3	Q6zW7	Chosen	0	0.983333	0.6875	low reward
Exp3	QAeRx	Chosen	0	0.419355	0.75	low reward
Exp3	QFxUi	Chosen	0	1	0.75	low reward
Exp3	qm2Jc	Chosen	0	0.609375	0.375	low reward
Exp3	qvHtI	Chosen	0	1	0.6875	low reward
Exp3	qwzM3	Chosen	0	0.984375	0.625	low reward
Exp3	r5Wrl	Chosen	0	1	0.4375	low reward
Exp3	rKmsp	Chosen	0	0.984375	0.75	low reward
Exp3	RnBUl	Chosen	0	0.984375	0.8125	low reward
Exp3	rvXn7	Chosen	0	0.515625	0.4375	low reward
Exp3	rz671	Chosen	0	0.984375	0.5625	low reward
Exp3	sKaDO	Chosen	0	0.875	0.625	low reward
Exp3	T2lUK	Chosen	0	0.84375	0.625	low reward
Exp3	t3OTO	Chosen	0	0.921875	0.5	low reward
Exp3	TM02Y	Chosen	0	0.709677	0.5625	low reward
Exp3	TqMZ4	Chosen	0	0.984375	0.875	low reward
Exp3	UGN9Z	Chosen	0	0.984375	0.5	low reward
Exp3	UpCL6	Chosen	0	0.984375	0.4375	low reward
Exp3	UZg3F	Chosen	0	1	0.625	low reward
Exp3	vagOW	Chosen	0	0.671875	0.6875	low reward
Exp3	vH44E	Chosen	0	0.96875	0.8125	low reward
Exp3	VJYMM	Chosen	0	1	0.75	low reward
Exp3	vk0Qg	Chosen	0	0.952381	0.75	low reward
Exp3	VMouC	Chosen	0	0.984375	0.75	low reward
Exp3	vO9TK	Chosen	0	1	0.6875	low reward
Exp3	vVJWK	Chosen	0	0.953125	0.6875	low reward
Exp3	WHNqQ	Chosen	0	0.393443	0.625	low reward
Exp3	Wi9OQ	Chosen	0	0.890625	0.6875	low reward
Exp3	WSug4	Chosen	0	0.984127	0.6875	low reward
Exp3	X6Nwg	Chosen	0	0.936508	0.625	low reward
Exp3	XivEQ	Chosen	0	1	0.8125	low reward
Exp3	xTs6P	Chosen	0	0.890625	0.5625	low reward
Exp3	YCp8V	Chosen	0	0.920635	0.875	low reward
Exp3	YgyYV	Chosen	0	1	0.8125	low reward
Exp3	ytlZo	Chosen	0	0.634921	0.625	low reward
Exp3	yUBZm	Chosen	0	1	0.4375	low reward
Exp3	Zb9HH	Chosen	0	0.921875	0.75	low reward
Exp3	zlyq9	Chosen	0	0.90625	0.5625	low reward
Exp3	zQLtn	Chosen	0	1	0.5	low reward
Exp3	ZSOSn	Chosen	0	0.953125	0.625	low reward
Exp3	ZXoHf	Chosen	0	0.984375	0.6875	low reward
Exp3	0pXya	Chosen	1	0.634921	0.875	high reward
Exp3	1ruLt	Chosen	1	0.78125	0.5625	high reward
Exp3	2wkJx	Chosen	1	0.984375	0.375	high reward
Exp3	31PHY	Chosen	1	1	0.5	high reward
Exp3	40EAK	Chosen	1	1	0.5625	high reward
Exp3	5pgCW	Chosen	1	0.921875	0.6875	high reward
Exp3	5xYXJ	Chosen	1	0.9375	0.4375	high reward
Exp3	622Ki	Chosen	1	1	0.875	high reward
Exp3	6MExa	Chosen	1	0.984375	0.6875	high reward
Exp3	8QMlR	Chosen	1	0.890625	0.625	high reward
Exp3	8XmkN	Chosen	1	0.859375	0.8125	high reward
Exp3	AbKhG	Chosen	1	1	0.8125	high reward
Exp3	aeSIy	Chosen	1	0.984375	0.625	high reward
Exp3	agbT2	Chosen	1	1	1	high reward
Exp3	Bt9HX	Chosen	1	0.78125	0.6875	high reward
Exp3	bW8h4	Chosen	1	0.984375	0.4375	high reward
Exp3	CSyct	Chosen	1	1	0.3125	high reward
Exp3	cuVKQ	Chosen	1	1	0.6875	high reward
Exp3	dRD1z	Chosen	1	1	0.5	high reward
Exp3	dtcaT	Chosen	1	0.774194	0.375	high reward
Exp3	e1STq	Chosen	1	1	0.75	high reward
Exp3	ehf3e	Chosen	1	1	0.75	high reward
Exp3	eoYB5	Chosen	1	1	0.5	high reward
Exp3	EQjoj	Chosen	1	0.984375	0.6875	high reward
Exp3	EUmN1	Chosen	1	1	0.6875	high reward
Exp3	FLYqo	Chosen	1	0.984375	0.75	high reward
Exp3	GrNfK	Chosen	1	0.9375	0.6875	high reward
Exp3	GUdvg	Chosen	1	0.984375	0.8125	high reward
Exp3	H0RgL	Chosen	1	1	0.625	high reward
Exp3	HeAGQ	Chosen	1	0.53125	0.4375	high reward
Exp3	iLqjS	Chosen	1	0.953125	0.5625	high reward
Exp3	IVLFp	Chosen	1	0.984375	0.8125	high reward
Exp3	jAb3j	Chosen	1	0.984375	0.75	high reward
Exp3	KMPny	Chosen	1	0.96875	0.75	high reward
Exp3	kT3ly	Chosen	1	0.625	0.375	high reward
Exp3	l0zD1	Chosen	1	0.968254	0.5	high reward
Exp3	LLAgy	Chosen	1	0.984375	0.5625	high reward
Exp3	MBdvX	Chosen	1	0.953125	0.625	high reward
Exp3	miNYF	Chosen	1	0.984127	0.6875	high reward
Exp3	miTq7	Chosen	1	0.875	0.3125	high reward
Exp3	mRis9	Chosen	1	0.984375	0.8125	high reward
Exp3	MSXya	Chosen	1	0.765625	0.4375	high reward
Exp3	MzyZI	Chosen	1	0.828125	0.5	high reward
Exp3	nMiJ9	Chosen	1	0.984375	0.625	high reward
Exp3	no9hZ	Chosen	1	0.984375	0.4375	high reward
Exp3	oQP54	Chosen	1	0.96875	0.625	high reward
Exp3	OuNaU	Chosen	1	1	0.75	high reward
Exp3	OXnoS	Chosen	1	0.96875	0.6875	high reward
Exp3	oYlYt	Chosen	1	0.825397	0.375	high reward
Exp3	OYOCP	Chosen	1	0.984375	0.625	high reward
Exp3	OyzXU	Chosen	1	1	0.625	high reward
Exp3	pMPNp	Chosen	1	0.557377	0.5	high reward
Exp3	pOTBt	Chosen	1	0.921875	0.75	high reward
Exp3	q0SQG	Chosen	1	0.515625	0.5	high reward
Exp3	Q6zW7	Chosen	1	1	0.5	high reward
Exp3	QAeRx	Chosen	1	0.984127	0.8125	high reward
Exp3	QFxUi	Chosen	1	1	0.75	high reward
Exp3	qm2Jc	Chosen	1	0.629032	0.3125	high reward
Exp3	qvHtI	Chosen	1	1	0.6875	high reward
Exp3	qwzM3	Chosen	1	1	0.4375	high reward
Exp3	r5Wrl	Chosen	1	1	0.6875	high reward
Exp3	rKmsp	Chosen	1	1	0.9375	high reward
Exp3	RnBUl	Chosen	1	1	0.875	high reward
Exp3	rvXn7	Chosen	1	0.578125	0.5625	high reward
Exp3	rz671	Chosen	1	1	0.6875	high reward
Exp3	sKaDO	Chosen	1	0.96875	0.4375	high reward
Exp3	T2lUK	Chosen	1	0.904762	0.8125	high reward
Exp3	t3OTO	Chosen	1	1	0.4375	high reward
Exp3	TM02Y	Chosen	1	0.68254	0.625	high reward
Exp3	TqMZ4	Chosen	1	0.984375	0.6875	high reward
Exp3	UGN9Z	Chosen	1	1	0.625	high reward
Exp3	UpCL6	Chosen	1	0.984375	0.5625	high reward
Exp3	UZg3F	Chosen	1	1	0.5625	high reward
Exp3	vagOW	Chosen	1	0.703125	0.5	high reward
Exp3	vH44E	Chosen	1	0.96875	0.6875	high reward
Exp3	VJYMM	Chosen	1	1	0.875	high reward
Exp3	vk0Qg	Chosen	1	0.920635	0.6875	high reward
Exp3	VMouC	Chosen	1	0.984375	0.8125	high reward
Exp3	vO9TK	Chosen	1	1	0.75	high reward
Exp3	vVJWK	Chosen	1	0.9375	0.75	high reward
Exp3	WHNqQ	Chosen	1	0.965517	0.5625	high reward
Exp3	Wi9OQ	Chosen	1	0.96875	0.75	high reward
Exp3	WSug4	Chosen	1	0.921875	0.375	high reward
Exp3	X6Nwg	Chosen	1	0.90625	0.5625	high reward
Exp3	XivEQ	Chosen	1	0.96875	0.8125	high reward
Exp3	xTs6P	Chosen	1	0.967742	0.625	high reward
Exp3	YCp8V	Chosen	1	1	0.875	high reward
Exp3	YgyYV	Chosen	1	1	0.6875	high reward
Exp3	ytlZo	Chosen	1	0.952381	0.75	high reward
Exp3	yUBZm	Chosen	1	1	0.4375	high reward
Exp3	Zb9HH	Chosen	1	0.9375	0.75	high reward
Exp3	zlyq9	Chosen	1	0.9375	0.625	high reward
Exp3	zQLtn	Chosen	1	1	0.625	high reward
Exp3	ZSOSn	Chosen	1	1	0.875	high reward
Exp3	ZXoHf	Chosen	1	0.953125	0.5625	high reward
Exp3	0pXya	Unchosen	0	0.296875	0.6875	low reward
Exp3	1ruLt	Unchosen	0	0.483871	0.625	low reward
Exp3	2wkJx	Unchosen	0	0.015625	0.8125	low reward
Exp3	31PHY	Unchosen	0	0.578125	0.625	low reward
Exp3	40EAK	Unchosen	0	0.078125	0.75	low reward
Exp3	5pgCW	Unchosen	0	0.262295	0.75	low reward
Exp3	5xYXJ	Unchosen	0	0.453125	0.625	low reward
Exp3	622Ki	Unchosen	0	0.031746	0.8125	low reward
Exp3	6MExa	Unchosen	0	0.777778	0.75	low reward
Exp3	8QMlR	Unchosen	0	0.015625	0.5625	low reward
Exp3	8XmkN	Unchosen	0	0.25	0.5625	low reward
Exp3	AbKhG	Unchosen	0	0.890625	0.4375	low reward
Exp3	aeSIy	Unchosen	0	0.234375	0.6875	low reward
Exp3	agbT2	Unchosen	0	0.015625	0.9375	low reward
Exp3	Bt9HX	Unchosen	0	0.484375	0.6875	low reward
Exp3	bW8h4	Unchosen	0	0.828125	0.6875	low reward
Exp3	CSyct	Unchosen	0	0.734375	0.5625	low reward
Exp3	cuVKQ	Unchosen	0	0.177419	0.6875	low reward
Exp3	dRD1z	Unchosen	0	0.365079	0.75	low reward
Exp3	dtcaT	Unchosen	0	0.546875	0.5	low reward
Exp3	e1STq	Unchosen	0	0.109375	0.6875	low reward
Exp3	ehf3e	Unchosen	0	0.888889	0.5625	low reward
Exp3	eoYB5	Unchosen	0	0.171875	0.8125	low reward
Exp3	EQjoj	Unchosen	0	0.703125	0.5625	low reward
Exp3	EUmN1	Unchosen	0	0.4375	0.6875	low reward
Exp3	FLYqo	Unchosen	0	0.828125	0.5	low reward
Exp3	GrNfK	Unchosen	0	0.796875	0.625	low reward
Exp3	GUdvg	Unchosen	0	0.238095	0.5625	low reward
Exp3	H0RgL	Unchosen	0	0.3125	0.875	low reward
Exp3	HeAGQ	Unchosen	0	0.609375	0.375	low reward
Exp3	iLqjS	Unchosen	0	0.671875	0.75	low reward
Exp3	IVLFp	Unchosen	0	0.253968	0.75	low reward
Exp3	jAb3j	Unchosen	0	0.269841	0.625	low reward
Exp3	KMPny	Unchosen	0	0.171875	0.5625	low reward
Exp3	kT3ly	Unchosen	0	0.5625	0.375	low reward
Exp3	l0zD1	Unchosen	0	0.1875	0.5625	low reward
Exp3	LLAgy	Unchosen	0	0.453125	0.5	low reward
Exp3	MBdvX	Unchosen	0	0.936508	0.8125	low reward
Exp3	miNYF	Unchosen	0	0.875	0.75	low reward
Exp3	miTq7	Unchosen	0	0.640625	0.375	low reward
Exp3	mRis9	Unchosen	0	0.730159	0.5625	low reward
Exp3	MSXya	Unchosen	0	0.546875	0.4375	low reward
Exp3	MzyZI	Unchosen	0	0.546875	0.4375	low reward
Exp3	nMiJ9	Unchosen	0	0.234375	0.375	low reward
Exp3	no9hZ	Unchosen	0	0.35	0.5625	low reward
Exp3	oQP54	Unchosen	0	0.515625	0.8125	low reward
Exp3	OuNaU	Unchosen	0	0.140625	0.9375	low reward
Exp3	OXnoS	Unchosen	0	0.890625	0.5625	low reward
Exp3	oYlYt	Unchosen	0	0.5625	0.5625	low reward
Exp3	OYOCP	Unchosen	0	0.548387	0.625	low reward
Exp3	OyzXU	Unchosen	0	0.5	0.5	low reward
Exp3	pMPNp	Unchosen	0	0.492063	0.6875	low reward
Exp3	pOTBt	Unchosen	0	0.15873	0.875	low reward
Exp3	q0SQG	Unchosen	0	0.625	0.4375	low reward
Exp3	Q6zW7	Unchosen	0	0.693548	0.6875	low reward
Exp3	QAeRx	Unchosen	0	0.677966	0.75	low reward
Exp3	QFxUi	Unchosen	0	0.21875	0.75	low reward
Exp3	qm2Jc	Unchosen	0	0.301587	0.375	low reward
Exp3	qvHtI	Unchosen	0	0.380952	0.6875	low reward
Exp3	qwzM3	Unchosen	0	0.984375	0.625	low reward
Exp3	r5Wrl	Unchosen	0	0.296875	0.4375	low reward
Exp3	rKmsp	Unchosen	0	0.453125	0.75	low reward
Exp3	RnBUl	Unchosen	0	0.451613	0.8125	low reward
Exp3	rvXn7	Unchosen	0	0.444444	0.4375	low reward
Exp3	rz671	Unchosen	0	0.269841	0.5625	low reward
Exp3	sKaDO	Unchosen	0	0.65625	0.625	low reward
Exp3	T2lUK	Unchosen	0	0.546875	0.625	low reward
Exp3	t3OTO	Unchosen	0	0.515625	0.5	low reward
Exp3	TM02Y	Unchosen	0	0.516129	0.5625	low reward
Exp3	TqMZ4	Unchosen	0	0.125	0.875	low reward
Exp3	UGN9Z	Unchosen	0	0.828125	0.5	low reward
Exp3	UpCL6	Unchosen	0	0.296875	0.4375	low reward
Exp3	UZg3F	Unchosen	0	0.84375	0.625	low reward
Exp3	vagOW	Unchosen	0	0.71875	0.6875	low reward
Exp3	vH44E	Unchosen	0	0.777778	0.8125	low reward
Exp3	VJYMM	Unchosen	0	0.0952381	0.75	low reward
Exp3	vk0Qg	Unchosen	0	0.3125	0.75	low reward
Exp3	VMouC	Unchosen	0	0.8125	0.75	low reward
Exp3	vO9TK	Unchosen	0	0.359375	0.6875	low reward
Exp3	vVJWK	Unchosen	0	0.265625	0.6875	low reward
Exp3	WHNqQ	Unchosen	0	0.758621	0.625	low reward
Exp3	Wi9OQ	Unchosen	0	0.0625	0.6875	low reward
Exp3	WSug4	Unchosen	0	0.516129	0.6875	low reward
Exp3	X6Nwg	Unchosen	0	0.349206	0.625	low reward
Exp3	XivEQ	Unchosen	0	0.328125	0.8125	low reward
Exp3	xTs6P	Unchosen	0	0.365079	0.5625	low reward
Exp3	YCp8V	Unchosen	0	0.809524	0.875	low reward
Exp3	YgyYV	Unchosen	0	0.0793651	0.8125	low reward
Exp3	ytlZo	Unchosen	0	0.266667	0.625	low reward
Exp3	yUBZm	Unchosen	0	0.25	0.4375	low reward
Exp3	Zb9HH	Unchosen	0	0.650794	0.75	low reward
Exp3	zlyq9	Unchosen	0	0.328125	0.5625	low reward
Exp3	zQLtn	Unchosen	0	0.71875	0.5	low reward
Exp3	ZSOSn	Unchosen	0	0.9375	0.625	low reward
Exp3	ZXoHf	Unchosen	0	0.75	0.6875	low reward
Exp3	0pXya	Unchosen	1	0.828125	0.875	high reward
Exp3	1ruLt	Unchosen	1	0.47619	0.5625	high reward
Exp3	2wkJx	Unchosen	1	0.53125	0.375	high reward
Exp3	31PHY	Unchosen	1	0.390625	0.5	high reward
Exp3	40EAK	Unchosen	1	0.492063	0.5625	high reward
Exp3	5pgCW	Unchosen	1	0.703125	0.6875	high reward
Exp3	5xYXJ	Unchosen	1	0.444444	0.4375	high reward
Exp3	622Ki	Unchosen	1	0.111111	0.875	high reward
Exp3	6MExa	Unchosen	1	0.171875	0.6875	high reward
Exp3	8QMlR	Unchosen	1	0.111111	0.625	high reward
Exp3	8XmkN	Unchosen	1	0.580645	0.8125	high reward
Exp3	AbKhG	Unchosen	1	0.5625	0.8125	high reward
Exp3	aeSIy	Unchosen	1	0.34375	0.625	high reward
Exp3	agbT2	Unchosen	1	0	1	high reward
Exp3	Bt9HX	Unchosen	1	0.78125	0.6875	high reward
Exp3	bW8h4	Unchosen	1	0.555556	0.4375	high reward
Exp3	CSyct	Unchosen	1	0.453125	0.3125	high reward
Exp3	cuVKQ	Unchosen	1	0.266667	0.6875	high reward
Exp3	dRD1z	Unchosen	1	0.3125	0.5	high reward
Exp3	dtcaT	Unchosen	1	0.301587	0.375	high reward
Exp3	e1STq	Unchosen	1	0.555556	0.75	high reward
Exp3	ehf3e	Unchosen	1	0.806452	0.75	high reward
Exp3	eoYB5	Unchosen	1	0.109375	0.5	high reward
Exp3	EQjoj	Unchosen	1	0.35	0.6875	high reward
Exp3	EUmN1	Unchosen	1	0.578125	0.6875	high reward
Exp3	FLYqo	Unchosen	1	0.0952381	0.75	high reward
Exp3	GrNfK	Unchosen	1	0.203125	0.6875	high reward
Exp3	GUdvg	Unchosen	1	0.0952381	0.8125	high reward
Exp3	H0RgL	Unchosen	1	0.4375	0.625	high reward
Exp3	HeAGQ	Unchosen	1	0.53125	0.4375	high reward
Exp3	iLqjS	Unchosen	1	0.484375	0.5625	high reward
Exp3	IVLFp	Unchosen	1	0.71875	0.8125	high reward
Exp3	jAb3j	Unchosen	1	0.671875	0.75	high reward
Exp3	KMPny	Unchosen	1	0.203125	0.75	high reward
Exp3	kT3ly	Unchosen	1	0.625	0.375	high reward
Exp3	l0zD1	Unchosen	1	0.507937	0.5	high reward
Exp3	LLAgy	Unchosen	1	0.65625	0.5625	high reward
Exp3	MBdvX	Unchosen	1	0.921875	0.625	high reward
Exp3	miNYF	Unchosen	1	0.453125	0.6875	high reward
Exp3	miTq7	Unchosen	1	0.46875	0.3125	high reward
Exp3	mRis9	Unchosen	1	0.71875	0.8125	high reward
Exp3	MSXya	Unchosen	1	0.359375	0.4375	high reward
Exp3	MzyZI	Unchosen	1	0.734375	0.5	high reward
Exp3	nMiJ9	Unchosen	1	0.444444	0.625	high reward
Exp3	no9hZ	Unchosen	1	0.859375	0.4375	high reward
Exp3	oQP54	Unchosen	1	0.365079	0.625	high reward
Exp3	OuNaU	Unchosen	1	0.0625	0.75	high reward
Exp3	OXnoS	Unchosen	1	0.111111	0.6875	high reward
Exp3	oYlYt	Unchosen	1	0.698413	0.375	high reward
Exp3	OYOCP	Unchosen	1	0.583333	0.625	high reward
Exp3	OyzXU	Unchosen	1	0.328125	0.625	high reward
Exp3	pMPNp	Unchosen	1	0.603175	0.5	high reward
Exp3	pOTBt	Unchosen	1	0.515625	0.75	high reward
Exp3	q0SQG	Unchosen	1	0.625	0.5	high reward
Exp3	Q6zW7	Unchosen	1	0.344828	0.5	high reward
Exp3	QAeRx	Unchosen	1	0.271186	0.8125	high reward
Exp3	QFxUi	Unchosen	1	0.234375	0.75	high reward
Exp3	qm2Jc	Unchosen	1	0.765625	0.3125	high reward
Exp3	qvHtI	Unchosen	1	0.359375	0.6875	high reward
Exp3	qwzM3	Unchosen	1	0.539683	0.4375	high reward
Exp3	r5Wrl	Unchosen	1	0.5625	0.6875	high reward
Exp3	rKmsp	Unchosen	1	0.140625	0.9375	high reward
Exp3	RnBUl	Unchosen	1	0.126984	0.875	high reward
Exp3	rvXn7	Unchosen	1	0.609375	0.5625	high reward
Exp3	rz671	Unchosen	1	0.634921	0.6875	high reward
Exp3	sKaDO	Unchosen	1	0.40625	0.4375	high reward
Exp3	T2lUK	Unchosen	1	0.484375	0.8125	high reward
Exp3	t3OTO	Unchosen	1	0.734375	0.4375	high reward
Exp3	TM02Y	Unchosen	1	0.285714	0.625	high reward
Exp3	TqMZ4	Unchosen	1	0.1875	0.6875	high reward
Exp3	UGN9Z	Unchosen	1	0.774194	0.625	high reward
Exp3	UpCL6	Unchosen	1	0.52381	0.5625	high reward
Exp3	UZg3F	Unchosen	1	0.453125	0.5625	high reward
Exp3	vagOW	Unchosen	1	0.428571	0.5	high reward
Exp3	vH44E	Unchosen	1	0.229508	0.6875	high reward
Exp3	VJYMM	Unchosen	1	0.09375	0.875	high reward
Exp3	vk0Qg	Unchosen	1	0.0645161	0.6875	high reward
Exp3	VMouC	Unchosen	1	0.532258	0.8125	high reward
Exp3	vO9TK	Unchosen	1	0.47619	0.75	high reward
Exp3	vVJWK	Unchosen	1	0.467742	0.75	high reward
Exp3	WHNqQ	Unchosen	1	0.403226	0.5625	high reward
Exp3	Wi9OQ	Unchosen	1	0.015873	0.75	high reward
Exp3	WSug4	Unchosen	1	0.777778	0.375	high reward
Exp3	X6Nwg	Unchosen	1	0.451613	0.5625	high reward
Exp3	XivEQ	Unchosen	1	0.109375	0.8125	high reward
Exp3	xTs6P	Unchosen	1	0.484375	0.625	high reward
Exp3	YCp8V	Unchosen	1	0.015625	0.875	high reward
Exp3	YgyYV	Unchosen	1	0.0793651	0.6875	high reward
Exp3	ytlZo	Unchosen	1	0.761905	0.75	high reward
Exp3	yUBZm	Unchosen	1	0.806452	0.4375	high reward
Exp3	Zb9HH	Unchosen	1	0.671875	0.75	high reward
Exp3	zlyq9	Unchosen	1	0.546875	0.625	high reward
Exp3	zQLtn	Unchosen	1	0.53125	0.625	high reward
Exp3	ZSOSn	Unchosen	1	0.126984	0.875	high reward
Exp3	ZXoHf	Unchosen	1	0.777778	0.5625	high reward
Exp4	0sNWf	Chosen	0	0.6875	0.625	different painter
Exp4	1grtw	Chosen	0	0.625	0.4375	different painter
Exp4	21Gxg	Chosen	0	0.4375	0.5	different painter
Exp4	247d8	Chosen	0	0.875	0.75	different painter
Exp4	3OxQp	Chosen	0	0.71875	0.375	different painter
Exp4	6w8DR	Chosen	0	0.78125	0.5625	different painter
Exp4	8fC6S	Chosen	0	0.984375	0.8125	different painter
Exp4	8Ly0M	Chosen	0	0.984375	0.5	different painter
Exp4	8upq6	Chosen	0	1	0.4375	different painter
Exp4	94jwc	Chosen	0	1	0.9375	different painter
Exp4	9nlF1	Chosen	0	0.921875	0.4375	different painter
Exp4	aAZpP	Chosen	0	1	0.8125	different painter
Exp4	Anutt	Chosen	0	0.9375	0.625	different painter
Exp4	aPjd2	Chosen	0	0.984375	0.4375	different painter
Exp4	Bd7NS	Chosen	0	1	0.6875	different painter
Exp4	bKtIB	Chosen	0	0.734375	0.375	different painter
Exp4	BP2Uc	Chosen	0	0.555556	0.5	different painter
Exp4	CtGm9	Chosen	0	0.984127	0.4375	different painter
Exp4	DGw8H	Chosen	0	0.75	0.5625	different painter
Exp4	Dn8rc	Chosen	0	0.984375	0.75	different painter
Exp4	Et0XL	Chosen	0	0.920635	0.3125	different painter
Exp4	F1dTV	Chosen	0	0.578125	0.375	different painter
Exp4	FhWyW	Chosen	0	1	0.6875	different painter
Exp4	Fjj6b	Chosen	0	0.984375	0.75	different painter
Exp4	fvkw1	Chosen	0	0.934426	0.5625	different painter
Exp4	g4A6w	Chosen	0	0.52381	0.4375	different painter
Exp4	g8D2F	Chosen	0	0.968254	0.4375	different painter
Exp4	GeIiL	Chosen	0	1	0.9375	different painter
Exp4	gFtqc	Chosen	0	0.984375	0.5625	different painter
Exp4	GGVP5	Chosen	0	0.953125	0.5625	different painter
Exp4	hGmJE	Chosen	0	0.953125	0.4375	different painter
Exp4	hR7Ky	Chosen	0	1	0.625	different painter
Exp4	I5a0J	Chosen	0	0.984375	0.875	different painter
Exp4	i5QCl	Chosen	0	0.796875	0.625	different painter
Exp4	IJ1nv	Chosen	0	0.984375	0.5625	different painter
Exp4	iosns	Chosen	0	0.968254	0.5	different painter
Exp4	jHWV5	Chosen	0	1	0.5625	different painter
Exp4	jjOL4	Chosen	0	1	0.5	different painter
Exp4	K2ek1	Chosen	0	1	0.875	different painter
Exp4	KfF3Q	Chosen	0	0.655738	0.4375	different painter
Exp4	LiQZt	Chosen	0	0.984375	0.875	different painter
Exp4	lwycS	Chosen	0	0.75	0.5	different painter
Exp4	Mck4N	Chosen	0	0.984127	1	different painter
Exp4	mnqPw	Chosen	0	1	0.6875	different painter
Exp4	nB8qy	Chosen	0	0.8125	0.4375	different painter
Exp4	nGskv	Chosen	0	0.96875	0.625	different painter
Exp4	Nk4hf	Chosen	0	0.984375	0.5625	different painter
Exp4	nw4Qv	Chosen	0	1	0.8125	different painter
Exp4	OEi2U	Chosen	0	0.984375	0.6875	different painter
Exp4	oic53	Chosen	0	0.609375	0.5	different painter
Exp4	oMbk1	Chosen	0	1	0.6875	different painter
Exp4	oqHms	Chosen	0	0.953125	0.4375	different painter
Exp4	OXCdV	Chosen	0	1	0.625	different painter
Exp4	P1RmM	Chosen	0	0.730159	0.375	different painter
Exp4	P4ixb	Chosen	0	0.96875	0.3125	different painter
Exp4	PBaDS	Chosen	0	0.359375	0.75	different painter
Exp4	peZMe	Chosen	0	1	0.3125	different painter
Exp4	phmsP	Chosen	0	0.640625	0.5625	different painter
Exp4	pkSO1	Chosen	0	0.921875	0.5	different painter
Exp4	Q6bQQ	Chosen	0	0.460317	0.875	different painter
Exp4	rBNlQ	Chosen	0	1	0.4375	different painter
Exp4	rG8Vr	Chosen	0	1	0.625	different painter
Exp4	rsbKf	Chosen	0	1	0.625	different painter
Exp4	RUF47	Chosen	0	0.984375	0.6875	different painter
Exp4	sNG1R	Chosen	0	0.953125	0.375	different painter
Exp4	STdEn	Chosen	0	0.984375	0.625	different painter
Exp4	sV65G	Chosen	0	1	0.375	different painter
Exp4	sYcax	Chosen	0	0.96875	0.4375	different painter
Exp4	TaRxF	Chosen	0	0.953125	0.625	different painter
Exp4	tvp6g	Chosen	0	0.84375	0.3125	different painter
Exp4	uh4un	Chosen	0	1	0.25	different painter
Exp4	ukbas	Chosen	0	0.984375	0.75	different painter
Exp4	uSwBA	Chosen	0	0.68254	0.5625	different painter
Exp4	UXSqa	Chosen	0	1	0.5	different painter
Exp4	V1LLW	Chosen	0	1	0.5	different painter
Exp4	V9ddY	Chosen	0	0.96875	0.6875	different painter
Exp4	VyjOz	Chosen	0	0.96875	0.5	different painter
Exp4	w083z	Chosen	0	1	0.3125	different painter
Exp4	w32jQ	Chosen	0	0.9375	0.5625	different painter
Exp4	WJTUr	Chosen	0	0.777778	0.4375	different painter
Exp4	wLoS9	Chosen	0	0.984375	0.75	different painter
Exp4	xcRsY	Chosen	0	1	0.625	different painter
Exp4	xpRoT	Chosen	0	0.968254	0.5625	different painter
Exp4	XQ8lt	Chosen	0	0.9375	0.875	different painter
Exp4	xVY3E	Chosen	0	0.953125	0.625	different painter
Exp4	ydHZF	Chosen	0	0.96875	0.8125	different painter
Exp4	z06Z0	Chosen	0	0.625	0.3125	different painter
Exp4	Za2p5	Chosen	0	0.984375	0.6875	different painter
Exp4	ZfyYb	Chosen	0	0.984375	0.875	different painter
Exp4	zhrMo	Chosen	0	0.71875	0.75	different painter
Exp4	zi5Sd	Chosen	0	0.984375	0.4375	different painter
Exp4	ZmfEo	Chosen	0	0.451613	0.4375	different painter
Exp4	ZSthV	Chosen	0	0.625	0.4375	different painter
Exp4	0sNWf	Chosen	1	0.8125	0.625	same painter
Exp4	1grtw	Chosen	1	0.734375	0.5625	same painter
Exp4	21Gxg	Chosen	1	0.875	0.5	same painter
Exp4	247d8	Chosen	1	0.859375	0.75	same painter
Exp4	3OxQp	Chosen	1	0.625	0.5625	same painter
Exp4	6w8DR	Chosen	1	0.890625	0.6875	same painter
Exp4	8fC6S	Chosen	1	1	0.8125	same painter
Exp4	8Ly0M	Chosen	1	0.328125	0.625	same painter
Exp4	8upq6	Chosen	1	0.984127	0.6875	same painter
Exp4	94jwc	Chosen	1	1	0.5	same painter
Exp4	9nlF1	Chosen	1	1	0.375	same painter
Exp4	aAZpP	Chosen	1	1	0.8125	same painter
Exp4	Anutt	Chosen	1	0.859375	0.375	same painter
Exp4	aPjd2	Chosen	1	1	0.625	same painter
Exp4	Bd7NS	Chosen	1	1	0.9375	same painter
Exp4	bKtIB	Chosen	1	0.734375	0.4375	same painter
Exp4	BP2Uc	Chosen	1	0.65625	0.4375	same painter
Exp4	CtGm9	Chosen	1	0.96875	0.875	same painter
Exp4	DGw8H	Chosen	1	0.816667	0.875	same painter
Exp4	Dn8rc	Chosen	1	0.984375	0.625	same painter
Exp4	Et0XL	Chosen	1	0.953125	0.8125	same painter
Exp4	F1dTV	Chosen	1	0.4375	0.4375	same painter
Exp4	FhWyW	Chosen	1	1	0.625	same painter
Exp4	Fjj6b	Chosen	1	0.984375	0.8125	same painter
Exp4	fvkw1	Chosen	1	0.921875	0.375	same painter
Exp4	g4A6w	Chosen	1	0.698413	0.4375	same painter
Exp4	g8D2F	Chosen	1	0.983607	0.4375	same painter
Exp4	GeIiL	Chosen	1	1	0.9375	same painter
Exp4	gFtqc	Chosen	1	0.984375	0.8125	same painter
Exp4	GGVP5	Chosen	1	0.96875	0.8125	same painter
Exp4	hGmJE	Chosen	1	0.875	0.625	same painter
Exp4	hR7Ky	Chosen	1	0.96875	0.8125	same painter
Exp4	I5a0J	Chosen	1	0.984375	0.9375	same painter
Exp4	i5QCl	Chosen	1	0.90625	0.5625	same painter
Exp4	IJ1nv	Chosen	1	0.96875	0.75	same painter
Exp4	iosns	Chosen	1	0.953125	0.6875	same painter
Exp4	jHWV5	Chosen	1	0.984127	0.5625	same painter
Exp4	jjOL4	Chosen	1	0.96875	0.75	same painter
Exp4	K2ek1	Chosen	1	1	0.9375	same painter
Exp4	KfF3Q	Chosen	1	0.603175	0.6875	same painter
Exp4	LiQZt	Chosen	1	1	0.6875	same painter
Exp4	lwycS	Chosen	1	0.3125	0.4375	same painter
Exp4	Mck4N	Chosen	1	1	1	same painter
Exp4	mnqPw	Chosen	1	1	0.9375	same painter
Exp4	nB8qy	Chosen	1	0.828125	0.5625	same painter
Exp4	nGskv	Chosen	1	0.9375	0.5625	same painter
Exp4	Nk4hf	Chosen	1	0.96875	1	same painter
Exp4	nw4Qv	Chosen	1	0.96875	0.9375	same painter
Exp4	OEi2U	Chosen	1	0.96875	0.4375	same painter
Exp4	oic53	Chosen	1	0.4375	0.625	same painter
Exp4	oMbk1	Chosen	1	1	0.75	same painter
Exp4	oqHms	Chosen	1	0.953125	0.4375	same painter
Exp4	OXCdV	Chosen	1	1	0.625	same painter
Exp4	P1RmM	Chosen	1	0.65625	0.5	same painter
Exp4	P4ixb	Chosen	1	0.84375	0.75	same painter
Exp4	PBaDS	Chosen	1	0.90625	0.5625	same painter
Exp4	peZMe	Chosen	1	0.84127	0.875	same painter
Exp4	phmsP	Chosen	1	0.555556	0.5	same painter
Exp4	pkSO1	Chosen	1	0.96875	0.5625	same painter
Exp4	Q6bQQ	Chosen	1	1	1	same painter
Exp4	rBNlQ	Chosen	1	0.9375	0.8125	same painter
Exp4	rG8Vr	Chosen	1	0.984375	0.4375	same painter
Exp4	rsbKf	Chosen	1	0.984375	0.9375	same painter
Exp4	RUF47	Chosen	1	1	0.8125	same painter
Exp4	sNG1R	Chosen	1	0.984375	0.375	same painter
Exp4	STdEn	Chosen	1	0.984375	0.8125	same painter
Exp4	sV65G	Chosen	1	1	0.8125	same painter
Exp4	sYcax	Chosen	1	0.968254	0.75	same painter
Exp4	TaRxF	Chosen	1	0.90625	0.625	same painter
Exp4	tvp6g	Chosen	1	0.936508	0.5	same painter
Exp4	uh4un	Chosen	1	1	0.75	same painter
Exp4	ukbas	Chosen	1	0.953125	0.8125	same painter
Exp4	uSwBA	Chosen	1	0.625	0.4375	same painter
Exp4	UXSqa	Chosen	1	0.952381	0.4375	same painter
Exp4	V1LLW	Chosen	1	0.984375	0.8125	same painter
Exp4	V9ddY	Chosen	1	0.703125	0.6875	same painter
Exp4	VyjOz	Chosen	1	1	0.25	same painter
Exp4	w083z	Chosen	1	1	0.5625	same painter
Exp4	w32jQ	Chosen	1	0.921875	0.8125	same painter
Exp4	WJTUr	Chosen	1	0.68254	0.3125	same painter
Exp4	wLoS9	Chosen	1	0.984375	0.5	same painter
Exp4	xcRsY	Chosen	1	1	0.75	same painter
Exp4	xpRoT	Chosen	1	0.984375	0.5625	same painter
Exp4	XQ8lt	Chosen	1	0.9375	0.5625	same painter
Exp4	xVY3E	Chosen	1	0.96875	0.8125	same painter
Exp4	ydHZF	Chosen	1	1	0.5	same painter
Exp4	z06Z0	Chosen	1	0.921875	0.375	same painter
Exp4	Za2p5	Chosen	1	0.984375	0.625	same painter
Exp4	ZfyYb	Chosen	1	1	0.75	same painter
Exp4	zhrMo	Chosen	1	0.875	0.6875	same painter
Exp4	zi5Sd	Chosen	1	1	1	same painter
Exp4	ZmfEo	Chosen	1	0.5625	0.5	same painter
Exp4	ZSthV	Chosen	1	0.828125	0.5	same painter
Exp4	0sNWf	Unchosen	0	0.777778	0.625	different painter
Exp4	1grtw	Unchosen	0	0.59375	0.4375	different painter
Exp4	21Gxg	Unchosen	0	0.34375	0.5	different painter
Exp4	247d8	Unchosen	0	0.428571	0.75	different painter
Exp4	3OxQp	Unchosen	0	0.492063	0.375	different painter
Exp4	6w8DR	Unchosen	0	0.578125	0.5625	different painter
Exp4	8fC6S	Unchosen	0	0.269841	0.8125	different painter
Exp4	8Ly0M	Unchosen	0	0.859375	0.5	different painter
Exp4	8upq6	Unchosen	0	0.203125	0.4375	different painter
Exp4	94jwc	Unchosen	0	0.328125	0.9375	different painter
Exp4	9nlF1	Unchosen	0	0.859375	0.4375	different painter
Exp4	aAZpP	Unchosen	0	0.57377	0.8125	different painter
Exp4	Anutt	Unchosen	0	0.75	0.625	different painter
Exp4	aPjd2	Unchosen	0	0.25	0.4375	different painter
Exp4	Bd7NS	Unchosen	0	0.15625	0.6875	different painter
Exp4	bKtIB	Unchosen	0	0.31746	0.375	different painter
Exp4	BP2Uc	Unchosen	0	0.65625	0.5	different painter
Exp4	CtGm9	Unchosen	0	0.460317	0.4375	different painter
Exp4	DGw8H	Unchosen	0	0.3125	0.5625	different painter
Exp4	Dn8rc	Unchosen	0	0.546875	0.75	different painter
Exp4	Et0XL	Unchosen	0	0.71875	0.3125	different painter
Exp4	F1dTV	Unchosen	0	0.5	0.375	different painter
Exp4	FhWyW	Unchosen	0	0.71875	0.6875	different painter
Exp4	Fjj6b	Unchosen	0	0.859375	0.75	different painter
Exp4	fvkw1	Unchosen	0	0.6875	0.5625	different painter
Exp4	g4A6w	Unchosen	0	0.396825	0.4375	different painter
Exp4	g8D2F	Unchosen	0	0.828125	0.4375	different painter
Exp4	GeIiL	Unchosen	0	0.046875	0.9375	different painter
Exp4	gFtqc	Unchosen	0	0.0634921	0.5625	different painter
Exp4	GGVP5	Unchosen	0	0.68254	0.5625	different painter
Exp4	hGmJE	Unchosen	0	0.671875	0.4375	different painter
Exp4	hR7Ky	Unchosen	0	0.578125	0.625	different painter
Exp4	I5a0J	Unchosen	0	0.0634921	0.875	different painter
Exp4	i5QCl	Unchosen	0	0.66129	0.625	different painter
Exp4	IJ1nv	Unchosen	0	0.734375	0.5625	different painter
Exp4	iosns	Unchosen	0	0.515625	0.5	different painter
Exp4	jHWV5	Unchosen	0	0.142857	0.5625	different painter
Exp4	jjOL4	Unchosen	0	0.5625	0.5	different painter
Exp4	K2ek1	Unchosen	0	0.046875	0.875	different painter
Exp4	KfF3Q	Unchosen	0	0.435484	0.4375	different painter
Exp4	LiQZt	Unchosen	0	0.765625	0.875	different painter
Exp4	lwycS	Unchosen	0	0.78125	0.5	different painter
Exp4	Mck4N	Unchosen	0	0	1	different painter
Exp4	mnqPw	Unchosen	0	0.507937	0.6875	different painter
Exp4	nB8qy	Unchosen	0	0.419355	0.4375	different painter
Exp4	nGskv	Unchosen	0	0.171875	0.625	different painter
Exp4	Nk4hf	Unchosen	0	0.428571	0.5625	different painter
Exp4	nw4Qv	Unchosen	0	0.28125	0.8125	different painter
Exp4	OEi2U	Unchosen	0	0.953125	0.6875	different painter
Exp4	oic53	Unchosen	0	0.484375	0.5	different painter
Exp4	oMbk1	Unchosen	0	0.952381	0.6875	different painter
Exp4	oqHms	Unchosen	0	0.365079	0.4375	different painter
Exp4	OXCdV	Unchosen	0	0.703125	0.625	different painter
Exp4	P1RmM	Unchosen	0	0.68254	0.375	different painter
Exp4	P4ixb	Unchosen	0	0.285714	0.3125	different painter
Exp4	PBaDS	Unchosen	0	0.296875	0.75	different painter
Exp4	peZMe	Unchosen	0	0.68254	0.3125	different painter
Exp4	phmsP	Unchosen	0	0.483871	0.5625	different painter
Exp4	pkSO1	Unchosen	0	0.53125	0.5	different painter
Exp4	Q6bQQ	Unchosen	0	0.515625	0.875	different painter
Exp4	rBNlQ	Unchosen	0	0.428571	0.4375	different painter
Exp4	rG8Vr	Unchosen	0	0.359375	0.625	different painter
Exp4	rsbKf	Unchosen	0	0.734375	0.625	different painter
Exp4	RUF47	Unchosen	0	0.444444	0.6875	different painter
Exp4	sNG1R	Unchosen	0	0.171875	0.375	different painter
Exp4	STdEn	Unchosen	0	0.53125	0.625	different painter
Exp4	sV65G	Unchosen	0	0.460317	0.375	different painter
Exp4	sYcax	Unchosen	0	0.421875	0.4375	different painter
Exp4	TaRxF	Unchosen	0	0.333333	0.625	different painter
Exp4	tvp6g	Unchosen	0	0.359375	0.3125	different painter
Exp4	uh4un	Unchosen	0	0.28125	0.25	different painter
Exp4	ukbas	Unchosen	0	0.515625	0.75	different painter
Exp4	uSwBA	Unchosen	0	0.640625	0.5625	different painter
Exp4	UXSqa	Unchosen	0	0.25	0.5	different painter
Exp4	V1LLW	Unchosen	0	0.1875	0.5	different painter
Exp4	V9ddY	Unchosen	0	0.59375	0.6875	different painter
Exp4	VyjOz	Unchosen	0	0.546875	0.5	different painter
Exp4	w083z	Unchosen	0	0.640625	0.3125	different painter
Exp4	w32jQ	Unchosen	0	0.59375	0.5625	different painter
Exp4	WJTUr	Unchosen	0	0.3125	0.4375	different painter
Exp4	wLoS9	Unchosen	0	0.75	0.75	different painter
Exp4	xcRsY	Unchosen	0	0.709677	0.625	different painter
Exp4	xpRoT	Unchosen	0	0.828125	0.5625	different painter
Exp4	XQ8lt	Unchosen	0	0.109375	0.875	different painter
Exp4	xVY3E	Unchosen	0	0.640625	0.625	different painter
Exp4	ydHZF	Unchosen	0	0.183333	0.8125	different painter
Exp4	z06Z0	Unchosen	0	0.578125	0.3125	different painter
Exp4	Za2p5	Unchosen	0	0.269841	0.6875	different painter
Exp4	ZfyYb	Unchosen	0	0.0645161	0.875	different painter
Exp4	zhrMo	Unchosen	0	0.5625	0.75	different painter
Exp4	zi5Sd	Unchosen	0	0.234375	0.4375	different painter
Exp4	ZmfEo	Unchosen	0	0.375	0.4375	different painter
Exp4	ZSthV	Unchosen	0	0.5	0.4375	different painter
Exp4	0sNWf	Unchosen	1	0.375	0.625	same painter
Exp4	1grtw	Unchosen	1	0.52381	0.5625	same painter
Exp4	21Gxg	Unchosen	1	0.65625	0.5	same painter
Exp4	247d8	Unchosen	1	0.6875	0.75	same painter
Exp4	3OxQp	Unchosen	1	0.59375	0.5625	same painter
Exp4	6w8DR	Unchosen	1	0.5625	0.6875	same painter
Exp4	8fC6S	Unchosen	1	0.125	0.8125	same painter
Exp4	8Ly0M	Unchosen	1	0.046875	0.625	same painter
Exp4	8upq6	Unchosen	1	0.936508	0.6875	same painter
Exp4	94jwc	Unchosen	1	0.196721	0.5	same painter
Exp4	9nlF1	Unchosen	1	0.84127	0.375	same painter
Exp4	aAZpP	Unchosen	1	0.234375	0.8125	same painter
Exp4	Anutt	Unchosen	1	0.609375	0.375	same painter
Exp4	aPjd2	Unchosen	1	0.806452	0.625	same painter
Exp4	Bd7NS	Unchosen	1	0.0625	0.9375	same painter
Exp4	bKtIB	Unchosen	1	0.71875	0.4375	same painter
Exp4	BP2Uc	Unchosen	1	0.53125	0.4375	same painter
Exp4	CtGm9	Unchosen	1	0.0634921	0.875	same painter
Exp4	DGw8H	Unchosen	1	0.508197	0.875	same painter
Exp4	Dn8rc	Unchosen	1	0.984375	0.625	same painter
Exp4	Et0XL	Unchosen	1	0.65625	0.8125	same painter
Exp4	F1dTV	Unchosen	1	0.484375	0.4375	same painter
Exp4	FhWyW	Unchosen	1	0.3125	0.625	same painter
Exp4	Fjj6b	Unchosen	1	0.046875	0.8125	same painter
Exp4	fvkw1	Unchosen	1	0.650794	0.375	same painter
Exp4	g4A6w	Unchosen	1	0.492063	0.4375	same painter
Exp4	g8D2F	Unchosen	1	0.555556	0.4375	same painter
Exp4	GeIiL	Unchosen	1	0.428571	0.9375	same painter
Exp4	gFtqc	Unchosen	1	0.046875	0.8125	same painter
Exp4	GGVP5	Unchosen	1	0.375	0.8125	same painter
Exp4	hGmJE	Unchosen	1	0.25	0.625	same painter
Exp4	hR7Ky	Unchosen	1	0.126984	0.8125	same painter
Exp4	I5a0J	Unchosen	1	0.28125	0.9375	same painter
Exp4	i5QCl	Unchosen	1	0.4375	0.5625	same painter
Exp4	IJ1nv	Unchosen	1	0.206349	0.75	same painter
Exp4	iosns	Unchosen	1	0.078125	0.6875	same painter
Exp4	jHWV5	Unchosen	1	0.571429	0.5625	same painter
Exp4	jjOL4	Unchosen	1	0.125	0.75	same painter
Exp4	K2ek1	Unchosen	1	0.03125	0.9375	same painter
Exp4	KfF3Q	Unchosen	1	0.380952	0.6875	same painter
Exp4	LiQZt	Unchosen	1	0.578125	0.6875	same painter
Exp4	lwycS	Unchosen	1	0.59375	0.4375	same painter
Exp4	Mck4N	Unchosen	1	0.0163934	1	same painter
Exp4	mnqPw	Unchosen	1	0.125	0.9375	same painter
Exp4	nB8qy	Unchosen	1	0.28125	0.5625	same painter
Exp4	nGskv	Unchosen	1	0.6875	0.5625	same painter
Exp4	Nk4hf	Unchosen	1	0.25	1	same painter
Exp4	nw4Qv	Unchosen	1	0.0634921	0.9375	same painter
Exp4	OEi2U	Unchosen	1	0.606557	0.4375	same painter
Exp4	oic53	Unchosen	1	0.21875	0.625	same painter
Exp4	oMbk1	Unchosen	1	0.15625	0.75	same painter
Exp4	oqHms	Unchosen	1	0.578125	0.4375	same painter
Exp4	OXCdV	Unchosen	1	0.296875	0.625	same painter
Exp4	P1RmM	Unchosen	1	0.539683	0.5	same painter
Exp4	P4ixb	Unchosen	1	0.546875	0.75	same painter
Exp4	PBaDS	Unchosen	1	0.703125	0.5625	same painter
Exp4	peZMe	Unchosen	1	0.078125	0.875	same painter
Exp4	phmsP	Unchosen	1	0.5	0.5	same painter
Exp4	pkSO1	Unchosen	1	0.484375	0.5625	same painter
Exp4	Q6bQQ	Unchosen	1	0.03125	1	same painter
Exp4	rBNlQ	Unchosen	1	0.5625	0.8125	same painter
Exp4	rG8Vr	Unchosen	1	0.84375	0.4375	same painter
Exp4	rsbKf	Unchosen	1	0.126984	0.9375	same painter
Exp4	RUF47	Unchosen	1	0.984375	0.8125	same painter
Exp4	sNG1R	Unchosen	1	0.65625	0.375	same painter
Exp4	STdEn	Unchosen	1	0.0625	0.8125	same painter
Exp4	sV65G	Unchosen	1	0.9375	0.8125	same painter
Exp4	sYcax	Unchosen	1	0.59375	0.75	same painter
Exp4	TaRxF	Unchosen	1	0.28125	0.625	same painter
Exp4	tvp6g	Unchosen	1	0.746032	0.5	same painter
Exp4	uh4un	Unchosen	1	0.5	0.75	same painter
Exp4	ukbas	Unchosen	1	0.111111	0.8125	same painter
Exp4	uSwBA	Unchosen	1	0.359375	0.4375	same painter
Exp4	UXSqa	Unchosen	1	0.84375	0.4375	same painter
Exp4	V1LLW	Unchosen	1	0.546875	0.8125	same painter
Exp4	V9ddY	Unchosen	1	0.190476	0.6875	same painter
Exp4	VyjOz	Unchosen	1	0.78125	0.25	same painter
Exp4	w083z	Unchosen	1	0.031746	0.5625	same painter
Exp4	w32jQ	Unchosen	1	0.125	0.8125	same painter
Exp4	WJTUr	Unchosen	1	0.580645	0.3125	same painter
Exp4	wLoS9	Unchosen	1	0.234375	0.5	same painter
Exp4	xcRsY	Unchosen	1	0.328125	0.75	same painter
Exp4	xpRoT	Unchosen	1	0.46875	0.5625	same painter
Exp4	XQ8lt	Unchosen	1	0.619048	0.5625	same painter
Exp4	xVY3E	Unchosen	1	0.390625	0.8125	same painter
Exp4	ydHZF	Unchosen	1	0.444444	0.5	same painter
Exp4	z06Z0	Unchosen	1	0.765625	0.375	same painter
Exp4	Za2p5	Unchosen	1	0.609375	0.625	same painter
Exp4	ZfyYb	Unchosen	1	0.238095	0.75	same painter
Exp4	zhrMo	Unchosen	1	0.375	0.6875	same painter
Exp4	zi5Sd	Unchosen	1	0.206349	1	same painter
Exp4	ZmfEo	Unchosen	1	0.375	0.5	same painter
Exp4	ZSthV	Unchosen	1	0.596774	0.5	same painter

## Sheet: fig4b_points
Exp	PID	condition	pairs memory	inverse decision bias	condition description
Pilot	01lID	None	0.75	0.686869	None
Pilot	0Vh91	None	0.45	0.75	None
Pilot	2NaR6	None	0.7	0.61	None
Pilot	32V7R	None	0.65	0.646465	None
Pilot	3ps33	None	0.95	0.959697	None
Pilot	4CMwc	None	0.5	0.83	None
Pilot	6IuPg	None	0.6	0.446263	None
Pilot	8RP3S	None	0.7	0.46	None
Pilot	AczIm	None	0.5	0.232525	None
Pilot	Aek66	None	0.6	0.686869	None
Pilot	af4O5	None	0.6	0.327576	None
Pilot	AmTQk	None	0.5	0.28	None
Pilot	apoNr	None	0.45	0.35	None
Pilot	AQU1H	None	0.5	0.316531	None
Pilot	arnop	None	0.55	0.323232	None
Pilot	aVLYL	None	0.55	0.56	None
Pilot	b3zGk	None	0.9	0.939899	None
Pilot	B5KvC	None	0.65	0.65	None
Pilot	bMxdi	None	0.5	0.630722	None
Pilot	C8Me4	None	0.5	0.79898	None
Pilot	cTKW5	None	0.7	0.87	None
Pilot	D3aX6	None	0.55	0.27	None
Pilot	DePyW	None	0.45	0.629596	None
Pilot	DEScy	None	0.55	0.21	None
Pilot	dF2wz	None	0.8	0.88	None
Pilot	DUD1N	None	0.4	0.656566	None
Pilot	DzDxA	None	0.35	0.0920202	None
Pilot	E5OXo	None	0.65	-0.02	None
Pilot	eOnzx	None	0.6	0.449592	None
Pilot	FPrMe	None	0.55	0.82	None
Pilot	fZDxk	None	0.65	0.28	None
Pilot	gDCw7	None	0.6	0.348571	None
Pilot	GKVie	None	0.6	0.94	None
Pilot	GvyAp	None	0.55	0.355758	None
Pilot	H7c9Q	None	0.55	0.59	None
Pilot	HieC5	None	0.5	0.868687	None
Pilot	iDaMB	None	0.65	0.0155638	None
Pilot	IOrtt	None	0.8	0.248041	None
Pilot	J4oiG	None	0.55	0.58	None
Pilot	JgqhF	None	0.65	0.459796	None
Pilot	KGmih	None	0.9	0.719697	None
Pilot	kUEsP	None	0.6	0.47596	None
Pilot	lEhIg	None	0.65	0.68	None
Pilot	Lu1yA	None	0.85	0.454545	None
Pilot	LYAZq	None	0.45	0.42	None
Pilot	N93W5	None	0.5	0.28	None
Pilot	nb1CF	None	0.85	0.504535	None
Pilot	nFx6V	None	0.4	0.47	None
Pilot	Nj41j	None	0.75	0.87	None
Pilot	NMjpU	None	0.55	0.27	None
Pilot	NqIs7	None	0.95	0.317873	None
Pilot	Nt1ru	None	0.75	0.515354	None
Pilot	NUq3S	None	0.4	0.287374	None
Pilot	NxSua	None	0.9	0.867959	None
Pilot	nZFQ4	None	0.55	0.581942	None
Pilot	oKpZX	None	0.6	0.95	None
Pilot	OZ8rs	None	0.6	0.82	None
Pilot	PEiRu	None	0.95	0.939394	None
Pilot	qe6Ds	None	0.65	0.34375	None
Pilot	qIB6L	None	0.5	0.35	None
Pilot	qoBiN	None	0.4	0.53	None
Pilot	qppru	None	0.45	0.438283	None
Pilot	r8Nht	None	0.95	0.97	None
Pilot	rgOZQ	None	0.7	0.54	None
Pilot	RHzay	None	0.65	0.389495	None
Pilot	rjn6Q	None	0.65	0.722066	None
Pilot	rVzOz	None	0.45	0.33	None
Pilot	S2GMK	None	1	0.899293	None
Pilot	SlVa9	None	0.75	0.367347	None
Pilot	srMR9	None	0.6	0.214898	None
Pilot	SuUz7	None	0.65	0.545455	None
Pilot	SUZqu	None	0.7	0.362374	None
Pilot	taT8J	None	0.45	0.35	None
Pilot	TQ84Q	None	0.45	0.7	None
Pilot	tRKmM	None	0.6	0.259785	None
Pilot	TWqqc	None	0.55	0.55	None
Pilot	u8SN5	None	0.6	0.373737	None
Pilot	uZLNZ	None	0.45	0.455455	None
Pilot	VHqJo	None	0.5	0.0651515	None
Pilot	vmagg	None	0.4	0.3	None
Pilot	vTKiH	None	0.6	0.40404	None
Pilot	wbNpj	None	0.65	0.35	None
Pilot	wja3P	None	0.75	0.49	None
Pilot	wJVrv	None	0.45	0.61	None
Pilot	Wx3dU	None	0.7	-0.01	None
Pilot	xvGPI	None	0.75	0.500206	None
Pilot	y183f	None	0.55	0.778384	None
Pilot	Y1avR	None	0.4	0.293232	None
Pilot	Y92b2	None	0.75	0.626364	None
Pilot	YI1Cv	None	0.7	0.39	None
Pilot	yZw88	None	0.5	0.4	None
Pilot	zSbPn	None	0.4	0.1	None
Pilot	zYYQU	None	0.6	0.385253	None
Exp1	0TZUd	None	0.625	0.916667	None
Exp1	11Y9m	None	0.375	0.189825	None
Exp1	1mICX	None	0.583333	0.224645	None
Exp1	1tlbg	None	0.5	0.302239	None
Exp1	1UUok	None	0.708333	0.626168	None
Exp1	1W39U	None	0.791667	0.398148	None
Exp1	1Yu0G	None	0.541667	0.759259	None
Exp1	3jjA1	None	0.625	0.262288	None
Exp1	3MGIj	None	0.708333	0.336449	None
Exp1	3PT1e	None	0.791667	0.820755	None
Exp1	3yKNO	None	0.666667	0.794393	None
Exp1	3Zeka	None	0.625	0.824074	None
Exp1	4Bj3Y	None	0.5	0.0705261	None
Exp1	5o5A0	None	0.75	0.0543672	None
Exp1	6B2Rj	None	0.625	0.138889	None
Exp1	6dTth	None	0.541667	0.296296	None
Exp1	6Kiao	None	0.791667	0.305556	None
Exp1	6PhdR	None	0.958333	0.888889	None
Exp1	6XWHc	None	0.625	0.37963	None
Exp1	7i1QR	None	0.625	0.420993	None
Exp1	7jB1c	None	0.625	0.259259	None
Exp1	7nvYR	None	0.458333	0.555556	None
Exp1	7oKxe	None	0.5	0.5	None
Exp1	8dkZ6	None	0.583333	0.369765	None
Exp1	8HuET	None	0.75	0.37963	None
Exp1	8kl27	None	0.333333	0.95283	None
Exp1	8mjxB	None	1	0.916667	None
Exp1	9Ai4r	None	0.875	0.906715	None
Exp1	9EAij	None	0.75	0.935185	None
Exp1	9OvJp	None	0.416667	0.681185	None
Exp1	9yq2M	None	0.833333	0.723988	None
Exp1	a5b8U	None	0.75	0.858491	None
Exp1	ADM8E	None	0.75	0.878851	None
Exp1	ADPTy	None	0.666667	0.555556	None
Exp1	aIJD3	None	0.583333	0.347265	None
Exp1	aIvIN	None	0.708333	0.583333	None
Exp1	aMbZZ	None	0.625	0.203358	None
Exp1	aOSu7	None	0.666667	0.495146	None
Exp1	AT5S5	None	0.708333	0.934839	None
Exp1	AxI03	None	0.625	0.622642	None
Exp1	B2ndp	None	0.583333	0.39702	None
Exp1	Bb16p	None	0.916667	0.897196	None
Exp1	bI48S	None	0.875	0.981308	None
Exp1	bkrEX	None	0.791667	0.570093	None
Exp1	boOvV	None	0.625	-0.0648148	None
Exp1	bp06B	None	0.791667	0.869245	None
Exp1	bqwzH	None	0.625	-0.0064036	None
Exp1	br3Hq	None	0.541667	0.481481	None
Exp1	bRfUX	None	0.791667	0.934579	None
Exp1	BtI3s	None	0.708333	0.766355	None
Exp1	BuCeU	None	0.666667	0.336449	None
Exp1	BVbMH	None	0.708333	0.103774	None
Exp1	BVO5V	None	0.583333	0.416147	None
Exp1	CbSfY	None	0.708333	0.675926	None
Exp1	cCvVk	None	0.583333	0.15161	None
Exp1	cGhLy	None	0.375	0.103774	None
Exp1	cnxCB	None	0.708333	0.28972	None
Exp1	cOEV3	None	0.333333	0.130928	None
Exp1	cYtrb	None	0.541667	0.139394	None
Exp1	DAt9p	None	0.791667	0.203184	None
Exp1	diiDU	None	0.583333	0.813084	None
Exp1	dJxmE	None	0.5	0.265753	None
Exp1	DrmhV	None	0.416667	0.538609	None
Exp1	DwJ39	None	0.916667	0.925926	None
Exp1	E5ixW	None	0.708333	0.293008	None
Exp1	E8ihr	None	0.541667	0.462617	None
Exp1	edw9J	None	0.416667	0.616822	None
Exp1	eEvT9	None	0.875	0.684839	None
Exp1	eq2An	None	0.5	0.524522	None
Exp1	ErCjO	None	0.583333	0.37963	None
Exp1	EUnGh	None	0.583333	0.528651	None
Exp1	EXcQ2	None	0.666667	0.457944	None
Exp1	exia5	None	0.5	0.336881	None
Exp1	Exmxx	None	0.666667	0.402821	None
Exp1	EZs0E	None	0.625	0.194444	None
Exp1	Fefjq	None	0.708333	0.416667	None
Exp1	fFwzI	None	0.458333	0.277778	None
Exp1	fKIO6	None	0.583333	0.336449	None
Exp1	fl6Ph	None	0.625	0.694444	None
Exp1	FrgO5	None	0.916667	0.43008	None
Exp1	FVjHz	None	0.5	0.462357	None
Exp1	g1Q0h	None	0.833333	0.607477	None
Exp1	G4Ion	None	0.541667	0.351852	None
Exp1	g5zOE	None	0.5	0.412426	None
Exp1	GK9kQ	None	0.666667	0.37037	None
Exp1	gUhl6	None	0.541667	0.480259	None
Exp1	GuIEF	None	0.416667	0.546296	None
Exp1	gY2bF	None	0.625	0.315608	None
Exp1	GZrM9	None	0.583333	0.518519	None
Exp1	H316W	None	0.666667	0.514278	None
Exp1	H3ROo	None	0.875	0.644946	None
Exp1	hBrcE	None	0.791667	0.411561	None
Exp1	hKQ1r	None	0.708333	0.472222	None
Exp1	HNkQ3	None	0.791667	0.570093	None
Exp1	hpGMh	None	0.583333	0.458377	None
Exp1	hR9Iv	None	0.583333	0.37963	None
Exp1	Hte4V	None	0.666667	0.551488	None
Exp1	I5R9A	None	0.916667	0.761905	None
Exp1	i9IUY	None	0.5	0.428937	None
Exp1	IeGCU	None	0.583333	0.226415	None
Exp1	IgnnB	None	0.708333	0.444444	None
Exp1	II92S	None	0.5	0.435185	None
Exp1	IjacC	None	0.791667	0.396576	None
Exp1	IJFrE	None	0.625	0.537037	None
Exp1	Im80j	None	0.833333	0.592593	None
Exp1	io1Z1	None	0.75	0.740741	None
Exp1	ITqc9	None	0.875	0.972222	None
Exp1	Iw8Eq	None	0.5	0.551402	None
Exp1	iZ8Ff	None	0.666667	0.283019	None
Exp1	J6f0r	None	0.583333	-0.0648148	None
Exp1	JeN7G	None	0.541667	0.611111	None
Exp1	JeouF	None	0.708333	0.537037	None
Exp1	jFIi4	None	0.75	0.861111	None
Exp1	jgn2L	None	0.541667	0.453704	None
Exp1	jkpRf	None	0.625	0.211162	None
Exp1	jrMPE	None	0.458333	0.660901	None
Exp1	jvEi3	None	0.708333	0.101597	None
Exp1	jwa3t	None	0.458333	0.490741	None
Exp1	jWy9H	None	0.458333	0.46471	None
Exp1	jzsZc	None	0.833333	0.564815	None
Exp1	KdSxY	None	0.666667	0.12967	None
Exp1	KHmEZ	None	0.583333	0.514019	None
Exp1	Kjagg	None	0.375	0.111111	None
Exp1	KKiWC	None	0.75	0.296296	None
Exp1	kPT1d	None	0.541667	0.607563	None
Exp1	Kur2Y	None	0.458333	0.161475	None
Exp1	kxp6s	None	0.625	0.0487892	None
Exp1	kYe5u	None	0.541667	0.203444	None
Exp1	l54ql	None	0.666667	0.648148	None
Exp1	LcybI	None	0.541667	0.142004	None
Exp1	liTaf	None	0.791667	0.579439	None
Exp1	luxS5	None	0.708333	0.467895	None
Exp1	LzWK8	None	0.666667	0.148148	None
Exp1	M0lUm	None	0.416667	0.18833	None
Exp1	m6qg8	None	0.666667	0.560971	None
Exp1	mEVNr	None	0.875	0.287037	None
Exp1	mN4KG	None	0.625	0.318103	None
Exp1	mXN0N	None	0.791667	0.803738	None
Exp1	n8kIj	None	0.916667	0.953704	None
Exp1	nVHCD	None	0.875	0.608255	None
Exp1	NVQwe	None	0.75	0.851852	None
Exp1	nYFCE	None	0.791667	0.410317	None
Exp1	o5AyX	None	0.5	0.720232	None
Exp1	O65IG	None	0.666667	0.244934	None
Exp1	o9Okp	None	0.708333	0.759259	None
Exp1	OAsQd	None	0.75	0.851852	None
Exp1	oCm00	None	0.75	0.453098	None
Exp1	oJGUI	None	0.875	0.703704	None
Exp1	oJlJN	None	0.708333	0.754805	None
Exp1	OK1Yr	None	0.75	0.604298	None
Exp1	Ov42z	None	0.5	0.424503	None
Exp1	OVBBt	None	0.791667	0.551402	None
Exp1	owsUs	None	0.541667	0.396401	None
Exp1	P2CMD	None	0.791667	0.425926	None
Exp1	p4vex	None	0.666667	0.133333	None
Exp1	P5HHM	None	0.625	0.471786	None
Exp1	pnOk1	None	0.708333	0.37037	None
Exp1	po5my	None	0.708333	0.481481	None
Exp1	Pp9Bs	None	0.541667	0.325646	None
Exp1	Q43FG	None	0.541667	0.685185	None
Exp1	QBNdY	None	0.875	0.166667	None
Exp1	qd5WF	None	0.666667	0.666667	None
Exp1	qHj8Q	None	1	0.943925	None
Exp1	qixAg	None	0.708333	0.262028	None
Exp1	r74To	None	0.791667	0.435185	None
Exp1	rOdZj	None	0.75	0.594689	None
Exp1	RUY8N	None	0.583333	0.75	None
Exp1	rXdqa	None	0.625	0.62037	None
Exp1	RXr4B	None	0.583333	0.570267	None
Exp1	rYgNq	None	0.75	0.287037	None
Exp1	S5uKx	None	0.791667	0.653846	None
Exp1	S64tw	None	0.583333	0.180858	None
Exp1	SAEQJ	None	0.666667	0.710367	None
Exp1	SoANP	None	0.625	0.693752	None
Exp1	SQLyU	None	0.541667	0.87037	None
Exp1	TbjBA	None	0.375	0.487885	None
Exp1	tDjre	None	0.708333	0.361111	None
Exp1	tEpx2	None	0.416667	0.308844	None
Exp1	tG33V	None	0.958333	0.88785	None
Exp1	tibPz	None	0.5	0.268519	None
Exp1	tNdSg	None	0.625	0.62963	None
Exp1	tq2kw	None	0.833333	0.574074	None
Exp1	TqogA	None	0.583333	0.78522	None
Exp1	tSvxh	None	0.791667	0.608082	None
Exp1	TVYrJ	None	0.458333	0.468194	None
Exp1	tWqzy	None	0.5	-0.00667071	None
Exp1	U72k0	None	0.5	0.553998	None
Exp1	u8S7q	None	0.666667	0.708253	None
Exp1	UCd8i	None	0.666667	0.601852	None
Exp1	UeFtE	None	0.583333	0.71028	None
Exp1	uGFVN	None	0.583333	0.444444	None
Exp1	Un2nA	None	0.791667	0.666667	None
Exp1	uozON	None	0.708333	0.462264	None
Exp1	UtH1Q	None	0.583333	0.280893	None
Exp1	uU9Gb	None	0.458333	0.712963	None
Exp1	uuc7e	None	0.833333	0.0511423	None
Exp1	UuobO	None	0.541667	0.462963	None
Exp1	UXXxq	None	0.5	0.457944	None
Exp1	uzP2b	None	0.875	0.934753	None
Exp1	V5JmB	None	0.5	0.194444	None
Exp1	vCw2i	None	0.375	0.148148	None
Exp1	vDosh	None	0.75	0.904012	None
Exp1	Vlma1	None	0.625	0.555556	None
Exp1	VnOcC	None	0.5	0.31819	None
Exp1	Vy16A	None	0.583333	0.327276	None
Exp1	WBlXv	None	0.541667	0.22828	None
Exp1	wKQRe	None	0.541667	0.592593	None
Exp1	wRI16	None	0.625	0.421294	None
Exp1	WVIzH	None	0.583333	0.308498	None
Exp1	wXNHf	None	0.5	0.386792	None
Exp1	x3YHs	None	0.666667	0.644943	None
Exp1	XBRa6	None	0.458333	0.314815	None
Exp1	xIK8r	None	0.833333	0.601852	None
Exp1	Xko18	None	0.791667	0.523364	None
Exp1	XlDAJ	None	0.541667	0.5	None
Exp1	xUcad	None	0.541667	0.777778	None
Exp1	xvwYZ	None	0.833333	0.935185	None
Exp1	XYblz	None	0.75	0.635514	None
Exp1	XZcko	None	0.416667	0.518519	None
Exp1	yARqG	None	0.833333	0.444444	None
Exp1	yfE6u	None	0.791667	0.962703	None
Exp1	YkeUu	None	0.416667	0.626168	None
Exp1	YtowX	None	0.541667	0.268519	None
Exp1	YuueP	None	0.75	0.620024	None
Exp1	Z1I7G	None	0.541667	0.314815	None
Exp1	z34MQ	None	0.666667	0.453529	None
Exp1	z50jQ	None	0.791667	0.509434	None
Exp1	z9lUP	None	1	0.888889	None
Exp1	zabiv	None	0.75	0.233731	None
Exp1	ZEPqo	None	0.666667	0.296296	None
Exp1	zlNDA	None	0.75	0.897196	None
Exp1	Zmg7q	None	0.708333	0.694444	None
Exp1	Zmjcm	None	0.625	0.724166	None
Exp1	ZrH6T	None	0.666667	0.360938	None
Exp1	Zwb8M	None	0.75	0.157407	None
Exp2	0bLHa	0	0.625	0.21875	less repetitions
Exp2	0F2w5	0	0.8125	0.703125	less repetitions
Exp2	0xcZu	0	0.5	0.35	less repetitions
Exp2	25wrE	0	0.375	0.078125	less repetitions
Exp2	2P3y9	0	0.4375	0.46875	less repetitions
Exp2	30ftZ	0	0.4375	0.365079	less repetitions
Exp2	3a9Zz	0	0.5625	0.419147	less repetitions
Exp2	3o4W2	0	0.75	0.387609	less repetitions
Exp2	3SuQw	0	0.5625	0.296875	less repetitions
Exp2	4cg9L	0	0.375	0.666667	less repetitions
Exp2	5N0r4	0	0.625	0.399554	less repetitions
Exp2	69a9y	0	0.5625	0.765625	less repetitions
Exp2	6sYrY	0	0.625	0.677273	less repetitions
Exp2	79e0Q	0	0.6875	0.125	less repetitions
Exp2	7i59m	0	0.625	0.603175	less repetitions
Exp2	7KuK1	0	0.5625	0.354839	less repetitions
Exp2	9we3w	0	0.625	0.286842	less repetitions
Exp2	alXh1	0	0.5625	-0.0910218	less repetitions
Exp2	awaMI	0	0.5625	0.125	less repetitions
Exp2	azHli	0	0.75	-0.171875	less repetitions
Exp2	bO2zN	0	0.625	0.375	less repetitions
Exp2	cNCYC	0	0.75	0.546875	less repetitions
Exp2	Cpypb	0	0.8125	0.873512	less repetitions
Exp2	ctcv8	0	0.5625	0.666915	less repetitions
Exp2	DCi43	0	0.8125	0.5	less repetitions
Exp2	DTkgs	0	0.625	0.6875	less repetitions
Exp2	dyHeE	0	0.625	0.66129	less repetitions
Exp2	dZbiq	0	0.5	0.333581	less repetitions
Exp2	esfji	0	1	0.888889	less repetitions
Exp2	fqWWe	0	0.625	0.873264	less repetitions
Exp2	gO4ag	0	0.625	0.34375	less repetitions
Exp2	Gt60M	0	0.5	-0.0248016	less repetitions
Exp2	GuzE9	0	0.75	0.46379	less repetitions
Exp2	GZyk3	0	0.4375	0.453125	less repetitions
Exp2	H6meH	0	0.75	0.140625	less repetitions
Exp2	hHQRx	0	0.625	0.234375	less repetitions
Exp2	HmTWO	0	0.5625	0.00124008	less repetitions
Exp2	i9ygb	0	0.5625	0.53125	less repetitions
Exp2	JCMnk	0	0.5	0.734375	less repetitions
Exp2	jGwCX	0	0.625	0.359375	less repetitions
Exp2	Jt7at	0	0.6875	0.890625	less repetitions
Exp2	k5vE9	0	0.625	0.546875	less repetitions
Exp2	kVAvc	0	0.4375	0.53125	less repetitions
Exp2	L4MXF	0	0.6875	0.421875	less repetitions
Exp2	LJ1Xh	0	0.625	0.5625	less repetitions
Exp2	LjzUg	0	0.625	0.28125	less repetitions
Exp2	LmLLK	0	0.4375	0.428571	less repetitions
Exp2	lWUcf	0	0.5	0.285563	less repetitions
Exp2	MEy6z	0	0.625	0.15625	less repetitions
Exp2	NbcNl	0	0.5	0.265625	less repetitions
Exp2	NUq8G	0	0.5625	0.606557	less repetitions
Exp2	Oa2Zp	0	0.5	0.84375	less repetitions
Exp2	OcZ9L	0	0.625	0	less repetitions
Exp2	Ot917	0	0.625	0.53125	less repetitions
Exp2	OYxxP	0	0.375	-0.21875	less repetitions
Exp2	oyYOx	0	0.375	0.389137	less repetitions
Exp2	PgA92	0	0.8125	0.765625	less repetitions
Exp2	pGpOi	0	0.5	0.509783	less repetitions
Exp2	QEkMe	0	0.75	0.828125	less repetitions
Exp2	R30ko	0	0.625	0.508197	less repetitions
Exp2	RAOeG	0	0.625	0.515625	less repetitions
Exp2	RaSgs	0	0.75	-0.0819672	less repetitions
Exp2	rB8b2	0	0.4375	0.0517418	less repetitions
Exp2	RjNjf	0	0.6875	0.65625	less repetitions
Exp2	RUfBX	0	0.5625	0.78125	less repetitions
Exp2	rwDKg	0	0.5	0.286706	less repetitions
Exp2	S2LHA	0	0.75	0.921875	less repetitions
Exp2	SDxqS	0	0.5625	0.193548	less repetitions
Exp2	SLhIB	0	0.5	0.84127	less repetitions
Exp2	sYA5g	0	0.875	0.734375	less repetitions
Exp2	tengd	0	0.4375	0.703125	less repetitions
Exp2	ThYxv	0	0.4375	0.238343	less repetitions
Exp2	U2MpV	0	0.75	0.3125	less repetitions
Exp2	U35lR	0	0.6875	0.297387	less repetitions
Exp2	UDwLD	0	0.5	0.140625	less repetitions
Exp2	ugF44	0	0.5625	0.765625	less repetitions
Exp2	UJx8u	0	0.8125	0.63004	less repetitions
Exp2	w8ivh	0	0.8125	0.8125	less repetitions
Exp2	wbVj9	0	0.5625	0.4375	less repetitions
Exp2	wgmdm	0	0.5625	0.0858135	less repetitions
Exp2	WH0g9	0	0.5	0.234375	less repetitions
Exp2	wVI2R	0	0.625	0.587302	less repetitions
Exp2	XHplL	0	0.5625	0.625	less repetitions
Exp2	xHyDU	0	0.5625	0.904234	less repetitions
Exp2	xrXeA	0	0.5625	0.58755	less repetitions
Exp2	XVGE0	0	0.5	0.68254	less repetitions
Exp2	xvvxg	0	0.6875	0.5625	less repetitions
Exp2	y3Red	0	0.4375	0.733383	less repetitions
Exp2	YJ9z7	0	0.5	0.738473	less repetitions
Exp2	YJB5y	0	0.5	0.661546	less repetitions
Exp2	ymkPC	0	0.5625	1	less repetitions
Exp2	yMrhV	0	0.625	0.546875	less repetitions
Exp2	yPUtx	0	0.5625	0.0793651	less repetitions
Exp2	Z37zQ	0	0.6875	0.78125	less repetitions
Exp2	zlOPQ	0	0.5625	0.429315	less repetitions
Exp2	Zt06k	0	0.75	0.855343	less repetitions
Exp2	0bLHa	1	0.6875	0.397569	more repetitions
Exp2	0F2w5	1	0.75	0.734375	more repetitions
Exp2	0xcZu	1	0.5625	0.206061	more repetitions
Exp2	25wrE	1	0.5	-0.0391865	more repetitions
Exp2	2P3y9	1	0.75	0.84375	more repetitions
Exp2	30ftZ	1	0.6875	0.984375	more repetitions
Exp2	3a9Zz	1	0.75	0.46875	more repetitions
Exp2	3o4W2	1	0.75	0.466734	more repetitions
Exp2	3SuQw	1	0.5625	0.390625	more repetitions
Exp2	4cg9L	1	0.5625	0.325645	more repetitions
Exp2	5N0r4	1	0.75	0.5	more repetitions
Exp2	69a9y	1	0.6875	0.619296	more repetitions
Exp2	6sYrY	1	0.75	0.388209	more repetitions
Exp2	79e0Q	1	0.6875	0.15625	more repetitions
Exp2	7i59m	1	0.875	0.451613	more repetitions
Exp2	7KuK1	1	0.6875	0.125	more repetitions
Exp2	9we3w	1	0.625	0.122404	more repetitions
Exp2	alXh1	1	0.8125	0.46875	more repetitions
Exp2	awaMI	1	0.5625	0.621776	more repetitions
Exp2	azHli	1	0.6875	0.196925	more repetitions
Exp2	bO2zN	1	0.625	0.421875	more repetitions
Exp2	cNCYC	1	0.75	0.734375	more repetitions
Exp2	Cpypb	1	0.4375	0.6875	more repetitions
Exp2	ctcv8	1	0.5625	0.6875	more repetitions
Exp2	DCi43	1	0.5625	0.355343	more repetitions
Exp2	DTkgs	1	0.5	0.666667	more repetitions
Exp2	dyHeE	1	1	0.590684	more repetitions
Exp2	dZbiq	1	0.6875	0.71875	more repetitions
Exp2	esfji	1	0.8125	0.9375	more repetitions
Exp2	fqWWe	1	0.75	0.467742	more repetitions
Exp2	gO4ag	1	0.875	0.126984	more repetitions
Exp2	Gt60M	1	0.5625	0.234375	more repetitions
Exp2	GuzE9	1	0.5625	0.0934939	more repetitions
Exp2	GZyk3	1	0.375	0.174603	more repetitions
Exp2	H6meH	1	0.5	0.734375	more repetitions
Exp2	hHQRx	1	0.5	0.015625	more repetitions
Exp2	HmTWO	1	0.375	0.515625	more repetitions
Exp2	i9ygb	1	0.625	0.578125	more repetitions
Exp2	JCMnk	1	0.6875	0.0166411	more repetitions
Exp2	jGwCX	1	0.875	0.65625	more repetitions
Exp2	Jt7at	1	0.8125	0.397569	more repetitions
Exp2	k5vE9	1	0.875	0.484375	more repetitions
Exp2	kVAvc	1	0.375	-0.301587	more repetitions
Exp2	L4MXF	1	0.75	0.75	more repetitions
Exp2	LJ1Xh	1	0.875	0.8125	more repetitions
Exp2	LjzUg	1	0.4375	0.421627	more repetitions
Exp2	LmLLK	1	0.75	0.919867	more repetitions
Exp2	lWUcf	1	0.4375	0.0731647	more repetitions
Exp2	MEy6z	1	0.6875	-0.00644841	more repetitions
Exp2	NbcNl	1	0.5625	0.0615079	more repetitions
Exp2	NUq8G	1	0.8125	0.460317	more repetitions
Exp2	Oa2Zp	1	0.5	0.629032	more repetitions
Exp2	OcZ9L	1	0.8125	0.453125	more repetitions
Exp2	Ot917	1	0.75	0.530258	more repetitions
Exp2	OYxxP	1	0.375	-0.140625	more repetitions
Exp2	oyYOx	1	0.5	0.5625	more repetitions
Exp2	PgA92	1	0.875	0.796875	more repetitions
Exp2	pGpOi	1	0.5	0.525794	more repetitions
Exp2	QEkMe	1	0.5	0.09375	more repetitions
Exp2	R30ko	1	0.5	0.524058	more repetitions
Exp2	RAOeG	1	0.875	0.742944	more repetitions
Exp2	RaSgs	1	0.5625	0.0311828	more repetitions
Exp2	rB8b2	1	0.5625	0.171875	more repetitions
Exp2	RjNjf	1	0.6875	0.5625	more repetitions
Exp2	RUfBX	1	0.875	0.34375	more repetitions
Exp2	rwDKg	1	0.625	0.25	more repetitions
Exp2	S2LHA	1	0.625	0.301587	more repetitions
Exp2	SDxqS	1	0.75	0.5	more repetitions
Exp2	SLhIB	1	1	0.90625	more repetitions
Exp2	sYA5g	1	1	0.828125	more repetitions
Exp2	tengd	1	0.8125	0.546875	more repetitions
Exp2	ThYxv	1	0.4375	0.40625	more repetitions
Exp2	U2MpV	1	0.75	0.222222	more repetitions
Exp2	U35lR	1	0.875	0.46875	more repetitions
Exp2	UDwLD	1	0.75	0.640625	more repetitions
Exp2	ugF44	1	0.5	0.453125	more repetitions
Exp2	UJx8u	1	0.6875	0.265625	more repetitions
Exp2	w8ivh	1	0.875	0.890625	more repetitions
Exp2	wbVj9	1	0.5625	0.75	more repetitions
Exp2	wgmdm	1	0.4375	-0.0740349	more repetitions
Exp2	WH0g9	1	0.5	0.206597	more repetitions
Exp2	wVI2R	1	0.6875	0.825645	more repetitions
Exp2	XHplL	1	0.5625	0.859375	more repetitions
Exp2	xHyDU	1	0.5	0.46875	more repetitions
Exp2	xrXeA	1	0.8125	0.546875	more repetitions
Exp2	XVGE0	1	0.5	0.3812	more repetitions
Exp2	xvvxg	1	0.75	0.84375	more repetitions
Exp2	y3Red	1	0.375	0.375	more repetitions
Exp2	YJ9z7	1	0.75	0.921875	more repetitions
Exp2	YJB5y	1	0.625	0.46875	more repetitions
Exp2	ymkPC	1	0.625	0.889137	more repetitions
Exp2	yMrhV	1	0.5	0.515625	more repetitions
Exp2	yPUtx	1	0.75	0.413194	more repetitions
Exp2	Z37zQ	1	0.6875	0.730159	more repetitions
Exp2	zlOPQ	1	0.5625	0.3125	more repetitions
Exp2	Zt06k	1	0.8125	0.875	more repetitions
Exp3	0pXya	0	0.6875	0.625	low reward
Exp3	1ruLt	0	0.625	0.047379	low reward
Exp3	2wkJx	0	0.8125	0.96875	low reward
Exp3	31PHY	0	0.625	0.421875	low reward
Exp3	40EAK	0	0.75	0.921875	low reward
Exp3	5pgCW	0	0.75	0.72208	low reward
Exp3	5xYXJ	0	0.625	0.419891	low reward
Exp3	622Ki	0	0.8125	0.952381	low reward
Exp3	6MExa	0	0.75	0.206597	low reward
Exp3	8QMlR	0	0.5625	0.984375	low reward
Exp3	8XmkN	0	0.5625	0.671875	low reward
Exp3	AbKhG	0	0.4375	0.061756	low reward
Exp3	aeSIy	0	0.6875	0.703125	low reward
Exp3	agbT2	0	0.9375	0.984375	low reward
Exp3	Bt9HX	0	0.6875	0.421875	low reward
Exp3	bW8h4	0	0.6875	0.171875	low reward
Exp3	CSyct	0	0.5625	0.265625	low reward
Exp3	cuVKQ	0	0.6875	0.822581	low reward
Exp3	dRD1z	0	0.75	0.619296	low reward
Exp3	dtcaT	0	0.5	0.135665	low reward
Exp3	e1STq	0	0.6875	0.828125	low reward
Exp3	ehf3e	0	0.5625	-0.253968	low reward
Exp3	eoYB5	0	0.8125	0.828125	low reward
Exp3	EQjoj	0	0.5625	0.21875	low reward
Exp3	EUmN1	0	0.6875	0.5625	low reward
Exp3	FLYqo	0	0.5	0.15625	low reward
Exp3	GrNfK	0	0.625	-0.34375	low reward
Exp3	GUdvg	0	0.5625	0.699405	low reward
Exp3	H0RgL	0	0.875	0.6875	low reward
Exp3	HeAGQ	0	0.375	0.15625	low reward
Exp3	iLqjS	0	0.75	0.312252	low reward
Exp3	IVLFp	0	0.75	0.730407	low reward
Exp3	jAb3j	0	0.625	0.698909	low reward
Exp3	KMPny	0	0.5625	0.765625	low reward
Exp3	kT3ly	0	0.375	0.265625	low reward
Exp3	l0zD1	0	0.5625	0.8125	low reward
Exp3	LLAgy	0	0.5	0.53125	low reward
Exp3	MBdvX	0	0.8125	0	low reward
Exp3	miNYF	0	0.75	0.078125	low reward
Exp3	miTq7	0	0.375	0.200645	low reward
Exp3	mRis9	0	0.5625	0.207341	low reward
Exp3	MSXya	0	0.4375	0.078125	low reward
Exp3	MzyZI	0	0.4375	0	low reward
Exp3	nMiJ9	0	0.375	0.71875	low reward
Exp3	no9hZ	0	0.5625	0.61875	low reward
Exp3	oQP54	0	0.8125	0.421875	low reward
Exp3	OuNaU	0	0.9375	0.8125	low reward
Exp3	OXnoS	0	0.5625	-0.015625	low reward
Exp3	oYlYt	0	0.5625	0.28125	low reward
Exp3	OYOCP	0	0.625	0.404738	low reward
Exp3	OyzXU	0	0.5	0.484375	low reward
Exp3	pMPNp	0	0.6875	0.0333602	low reward
Exp3	pOTBt	0	0.875	0.763145	low reward
Exp3	q0SQG	0	0.4375	-0.0625	low reward
Exp3	Q6zW7	0	0.6875	0.289785	low reward
Exp3	QAeRx	0	0.75	-0.258611	low reward
Exp3	QFxUi	0	0.75	0.78125	low reward
Exp3	qm2Jc	0	0.375	0.307788	low reward
Exp3	qvHtI	0	0.6875	0.619048	low reward
Exp3	qwzM3	0	0.625	0	low reward
Exp3	r5Wrl	0	0.4375	0.703125	low reward
Exp3	rKmsp	0	0.75	0.53125	low reward
Exp3	RnBUl	0	0.8125	0.532762	low reward
Exp3	rvXn7	0	0.4375	0.0711806	low reward
Exp3	rz671	0	0.5625	0.714534	low reward
Exp3	sKaDO	0	0.625	0.21875	low reward
Exp3	T2lUK	0	0.625	0.296875	low reward
Exp3	t3OTO	0	0.5	0.40625	low reward
Exp3	TM02Y	0	0.5625	0.193548	low reward
Exp3	TqMZ4	0	0.875	0.859375	low reward
Exp3	UGN9Z	0	0.5	0.15625	low reward
Exp3	UpCL6	0	0.4375	0.6875	low reward
Exp3	UZg3F	0	0.625	0.15625	low reward
Exp3	vagOW	0	0.6875	-0.046875	low reward
Exp3	vH44E	0	0.8125	0.190972	low reward
Exp3	VJYMM	0	0.75	0.904762	low reward
Exp3	vk0Qg	0	0.75	0.639881	low reward
Exp3	VMouC	0	0.75	0.171875	low reward
Exp3	vO9TK	0	0.6875	0.640625	low reward
Exp3	vVJWK	0	0.6875	0.6875	low reward
Exp3	WHNqQ	0	0.625	-0.365178	low reward
Exp3	Wi9OQ	0	0.6875	0.828125	low reward
Exp3	WSug4	0	0.6875	0.467998	low reward
Exp3	X6Nwg	0	0.625	0.587302	low reward
Exp3	XivEQ	0	0.8125	0.671875	low reward
Exp3	xTs6P	0	0.5625	0.525546	low reward
Exp3	YCp8V	0	0.875	0.111111	low reward
Exp3	YgyYV	0	0.8125	0.920635	low reward
Exp3	ytlZo	0	0.625	0.368254	low reward
Exp3	yUBZm	0	0.4375	0.75	low reward
Exp3	Zb9HH	0	0.75	0.271081	low reward
Exp3	zlyq9	0	0.5625	0.578125	low reward
Exp3	zQLtn	0	0.5	0.28125	low reward
Exp3	ZSOSn	0	0.625	0.015625	low reward
Exp3	ZXoHf	0	0.6875	0.234375	low reward
Exp3	0pXya	1	0.875	-0.193204	high reward
Exp3	1ruLt	1	0.5625	0.30506	high reward
Exp3	2wkJx	1	0.375	0.453125	high reward
Exp3	31PHY	1	0.5	0.609375	high reward
Exp3	40EAK	1	0.5625	0.507937	high reward
Exp3	5pgCW	1	0.6875	0.21875	high reward
Exp3	5xYXJ	1	0.4375	0.493056	high reward
Exp3	622Ki	1	0.875	0.888889	high reward
Exp3	6MExa	1	0.6875	0.8125	high reward
Exp3	8QMlR	1	0.625	0.779514	high reward
Exp3	8XmkN	1	0.8125	0.27873	high reward
Exp3	AbKhG	1	0.8125	0.4375	high reward
Exp3	aeSIy	1	0.625	0.640625	high reward
Exp3	agbT2	1	1	1	high reward
Exp3	Bt9HX	1	0.6875	0	high reward
Exp3	bW8h4	1	0.4375	0.428819	high reward
Exp3	CSyct	1	0.3125	0.546875	high reward
Exp3	cuVKQ	1	0.6875	0.733333	high reward
Exp3	dRD1z	1	0.5	0.6875	high reward
Exp3	dtcaT	1	0.375	0.472606	high reward
Exp3	e1STq	1	0.75	0.444444	high reward
Exp3	ehf3e	1	0.75	0.193548	high reward
Exp3	eoYB5	1	0.5	0.890625	high reward
Exp3	EQjoj	1	0.6875	0.634375	high reward
Exp3	EUmN1	1	0.6875	0.421875	high reward
Exp3	FLYqo	1	0.75	0.889137	high reward
Exp3	GrNfK	1	0.6875	0.734375	high reward
Exp3	GUdvg	1	0.8125	0.889137	high reward
Exp3	H0RgL	1	0.625	0.5625	high reward
Exp3	HeAGQ	1	0.4375	0	high reward
Exp3	iLqjS	1	0.5625	0.46875	high reward
Exp3	IVLFp	1	0.8125	0.265625	high reward
Exp3	jAb3j	1	0.75	0.3125	high reward
Exp3	KMPny	1	0.75	0.765625	high reward
Exp3	kT3ly	1	0.375	0	high reward
Exp3	l0zD1	1	0.5	0.460317	high reward
Exp3	LLAgy	1	0.5625	0.328125	high reward
Exp3	MBdvX	1	0.625	0.03125	high reward
Exp3	miNYF	1	0.6875	0.531002	high reward
Exp3	miTq7	1	0.3125	0.40625	high reward
Exp3	mRis9	1	0.8125	0.265625	high reward
Exp3	MSXya	1	0.4375	0.40625	high reward
Exp3	MzyZI	1	0.5	0.09375	high reward
Exp3	nMiJ9	1	0.625	0.539931	high reward
Exp3	no9hZ	1	0.4375	0.125	high reward
Exp3	oQP54	1	0.625	0.603671	high reward
Exp3	OuNaU	1	0.75	0.9375	high reward
Exp3	OXnoS	1	0.6875	0.857639	high reward
Exp3	oYlYt	1	0.375	0.126984	high reward
Exp3	OYOCP	1	0.625	0.401042	high reward
Exp3	OyzXU	1	0.625	0.671875	high reward
Exp3	pMPNp	1	0.5	-0.0457976	high reward
Exp3	pOTBt	1	0.75	0.40625	high reward
Exp3	q0SQG	1	0.5	-0.109375	high reward
Exp3	Q6zW7	1	0.5	0.655172	high reward
Exp3	QAeRx	1	0.8125	0.712941	high reward
Exp3	QFxUi	1	0.75	0.765625	high reward
Exp3	qm2Jc	1	0.3125	-0.136593	high reward
Exp3	qvHtI	1	0.6875	0.640625	high reward
Exp3	qwzM3	1	0.4375	0.460317	high reward
Exp3	r5Wrl	1	0.6875	0.4375	high reward
Exp3	rKmsp	1	0.9375	0.859375	high reward
Exp3	RnBUl	1	0.875	0.873016	high reward
Exp3	rvXn7	1	0.5625	-0.03125	high reward
Exp3	rz671	1	0.6875	0.365079	high reward
Exp3	sKaDO	1	0.4375	0.5625	high reward
Exp3	T2lUK	1	0.8125	0.420387	high reward
Exp3	t3OTO	1	0.4375	0.265625	high reward
Exp3	TM02Y	1	0.625	0.396825	high reward
Exp3	TqMZ4	1	0.6875	0.796875	high reward
Exp3	UGN9Z	1	0.625	0.225806	high reward
Exp3	UpCL6	1	0.5625	0.460565	high reward
Exp3	UZg3F	1	0.5625	0.546875	high reward
Exp3	vagOW	1	0.5	0.274554	high reward
Exp3	vH44E	1	0.6875	0.739242	high reward
Exp3	VJYMM	1	0.875	0.90625	high reward
Exp3	vk0Qg	1	0.6875	0.856119	high reward
Exp3	VMouC	1	0.8125	0.452117	high reward
Exp3	vO9TK	1	0.75	0.52381	high reward
Exp3	vVJWK	1	0.75	0.469758	high reward
Exp3	WHNqQ	1	0.5625	0.562291	high reward
Exp3	Wi9OQ	1	0.75	0.952877	high reward
Exp3	WSug4	1	0.375	0.144097	high reward
Exp3	X6Nwg	1	0.5625	0.454637	high reward
Exp3	XivEQ	1	0.8125	0.859375	high reward
Exp3	xTs6P	1	0.625	0.483367	high reward
Exp3	YCp8V	1	0.875	0.984375	high reward
Exp3	YgyYV	1	0.6875	0.920635	high reward
Exp3	ytlZo	1	0.75	0.190476	high reward
Exp3	yUBZm	1	0.4375	0.193548	high reward
Exp3	Zb9HH	1	0.75	0.265625	high reward
Exp3	zlyq9	1	0.625	0.390625	high reward
Exp3	zQLtn	1	0.625	0.46875	high reward
Exp3	ZSOSn	1	0.875	0.873016	high reward
Exp3	ZXoHf	1	0.5625	0.175347	high reward
Exp4	0sNWf	0	0.625	-0.0902778	different painter
Exp4	1grtw	0	0.4375	0.03125	different painter
Exp4	21Gxg	0	0.5	0.09375	different painter
Exp4	247d8	0	0.75	0.446429	different painter
Exp4	3OxQp	0	0.375	0.226687	different painter
Exp4	6w8DR	0	0.5625	0.203125	different painter
Exp4	8fC6S	0	0.8125	0.714534	different painter
Exp4	8Ly0M	0	0.5	0.125	different painter
Exp4	8upq6	0	0.4375	0.796875	different painter
Exp4	94jwc	0	0.9375	0.671875	different painter
Exp4	9nlF1	0	0.4375	0.0625	different painter
Exp4	aAZpP	0	0.8125	0.42623	different painter
Exp4	Anutt	0	0.625	0.1875	different painter
Exp4	aPjd2	0	0.4375	0.734375	different painter
Exp4	Bd7NS	0	0.6875	0.84375	different painter
Exp4	bKtIB	0	0.375	0.416915	different painter
Exp4	BP2Uc	0	0.5	-0.100694	different painter
Exp4	CtGm9	0	0.4375	0.52381	different painter
Exp4	DGw8H	0	0.5625	0.4375	different painter
Exp4	Dn8rc	0	0.75	0.4375	different painter
Exp4	Et0XL	0	0.3125	0.201885	different painter
Exp4	F1dTV	0	0.375	0.078125	different painter
Exp4	FhWyW	0	0.6875	0.28125	different painter
Exp4	Fjj6b	0	0.75	0.125	different painter
Exp4	fvkw1	0	0.5625	0.246926	different painter
Exp4	g4A6w	0	0.4375	0.126984	different painter
Exp4	g8D2F	0	0.4375	0.140129	different painter
Exp4	GeIiL	0	0.9375	0.953125	different painter
Exp4	gFtqc	0	0.5625	0.920883	different painter
Exp4	GGVP5	0	0.5625	0.270585	different painter
Exp4	hGmJE	0	0.4375	0.28125	different painter
Exp4	hR7Ky	0	0.625	0.421875	different painter
Exp4	I5a0J	0	0.875	0.920883	different painter
Exp4	i5QCl	0	0.625	0.135585	different painter
Exp4	IJ1nv	0	0.5625	0.25	different painter
Exp4	iosns	0	0.5	0.452629	different painter
Exp4	jHWV5	0	0.5625	0.857143	different painter
Exp4	jjOL4	0	0.5	0.4375	different painter
Exp4	K2ek1	0	0.875	0.953125	different painter
Exp4	KfF3Q	0	0.4375	0.220254	different painter
Exp4	LiQZt	0	0.875	0.21875	different painter
Exp4	lwycS	0	0.5	-0.03125	different painter
Exp4	Mck4N	0	1	0.984127	different painter
Exp4	mnqPw	0	0.6875	0.492063	different painter
Exp4	nB8qy	0	0.4375	0.393145	different painter
Exp4	nGskv	0	0.625	0.796875	different painter
Exp4	Nk4hf	0	0.5625	0.555804	different painter
Exp4	nw4Qv	0	0.8125	0.71875	different painter
Exp4	OEi2U	0	0.6875	0.03125	different painter
Exp4	oic53	0	0.5	0.125	different painter
Exp4	oMbk1	0	0.6875	0.047619	different painter
Exp4	oqHms	0	0.4375	0.588046	different painter
Exp4	OXCdV	0	0.625	0.296875	different painter
Exp4	P1RmM	0	0.375	0.047619	different painter
Exp4	P4ixb	0	0.3125	0.683036	different painter
Exp4	PBaDS	0	0.75	0.0625	different painter
Exp4	peZMe	0	0.3125	0.31746	different painter
Exp4	phmsP	0	0.5625	0.156754	different painter
Exp4	pkSO1	0	0.5	0.390625	different painter
Exp4	Q6bQQ	0	0.875	-0.0553075	different painter
Exp4	rBNlQ	0	0.4375	0.571429	different painter
Exp4	rG8Vr	0	0.625	0.640625	different painter
Exp4	rsbKf	0	0.625	0.265625	different painter
Exp4	RUF47	0	0.6875	0.539931	different painter
Exp4	sNG1R	0	0.375	0.78125	different painter
Exp4	STdEn	0	0.625	0.453125	different painter
Exp4	sV65G	0	0.375	0.539683	different painter
Exp4	sYcax	0	0.4375	0.546875	different painter
Exp4	TaRxF	0	0.625	0.619792	different painter
Exp4	tvp6g	0	0.3125	0.484375	different painter
Exp4	uh4un	0	0.25	0.71875	different painter
Exp4	ukbas	0	0.75	0.46875	different painter
Exp4	uSwBA	0	0.5625	0.0419147	different painter
Exp4	UXSqa	0	0.5	0.75	different painter
Exp4	V1LLW	0	0.5	0.8125	different painter
Exp4	V9ddY	0	0.6875	0.375	different painter
Exp4	VyjOz	0	0.5	0.421875	different painter
Exp4	w083z	0	0.3125	0.359375	different painter
Exp4	w32jQ	0	0.5625	0.34375	different painter
Exp4	WJTUr	0	0.4375	0.465278	different painter
Exp4	wLoS9	0	0.75	0.234375	different painter
Exp4	xcRsY	0	0.625	0.290323	different painter
Exp4	xpRoT	0	0.5625	0.140129	different painter
Exp4	XQ8lt	0	0.875	0.828125	different painter
Exp4	xVY3E	0	0.625	0.3125	different painter
Exp4	ydHZF	0	0.8125	0.785417	different painter
Exp4	z06Z0	0	0.3125	0.046875	different painter
Exp4	Za2p5	0	0.6875	0.714534	different painter
Exp4	ZfyYb	0	0.875	0.919859	different painter
Exp4	zhrMo	0	0.75	0.15625	different painter
Exp4	zi5Sd	0	0.4375	0.75	different painter
Exp4	ZmfEo	0	0.4375	0.0766129	different painter
Exp4	ZSthV	0	0.4375	0.125	different painter
Exp4	0sNWf	1	0.625	0.4375	same painter
Exp4	1grtw	1	0.5625	0.210565	same painter
Exp4	21Gxg	1	0.5	0.21875	same painter
Exp4	247d8	1	0.75	0.171875	same painter
Exp4	3OxQp	1	0.5625	0.03125	same painter
Exp4	6w8DR	1	0.6875	0.328125	same painter
Exp4	8fC6S	1	0.8125	0.875	same painter
Exp4	8Ly0M	1	0.625	0.28125	same painter
Exp4	8upq6	1	0.6875	0.047619	same painter
Exp4	94jwc	1	0.5	0.803279	same painter
Exp4	9nlF1	1	0.375	0.15873	same painter
Exp4	aAZpP	1	0.8125	0.765625	same painter
Exp4	Anutt	1	0.375	0.25	same painter
Exp4	aPjd2	1	0.625	0.193548	same painter
Exp4	Bd7NS	1	0.9375	0.9375	same painter
Exp4	bKtIB	1	0.4375	0.015625	same painter
Exp4	BP2Uc	1	0.4375	0.125	same painter
Exp4	CtGm9	1	0.875	0.905258	same painter
Exp4	DGw8H	1	0.875	0.30847	same painter
Exp4	Dn8rc	1	0.625	0	same painter
Exp4	Et0XL	1	0.8125	0.296875	same painter
Exp4	F1dTV	1	0.4375	-0.046875	same painter
Exp4	FhWyW	1	0.625	0.6875	same painter
Exp4	Fjj6b	1	0.8125	0.9375	same painter
Exp4	fvkw1	1	0.375	0.271081	same painter
Exp4	g4A6w	1	0.4375	0.206349	same painter
Exp4	g8D2F	1	0.4375	0.428051	same painter
Exp4	GeIiL	1	0.9375	0.571429	same painter
Exp4	gFtqc	1	0.8125	0.9375	same painter
Exp4	GGVP5	1	0.8125	0.59375	same painter
Exp4	hGmJE	1	0.625	0.625	same painter
Exp4	hR7Ky	1	0.8125	0.841766	same painter
Exp4	I5a0J	1	0.9375	0.703125	same painter
Exp4	i5QCl	1	0.5625	0.46875	same painter
Exp4	IJ1nv	1	0.75	0.762401	same painter
Exp4	iosns	1	0.6875	0.875	same painter
Exp4	jHWV5	1	0.5625	0.412698	same painter
Exp4	jjOL4	1	0.75	0.84375	same painter
Exp4	K2ek1	1	0.9375	0.96875	same painter
Exp4	KfF3Q	1	0.6875	0.222222	same painter
Exp4	LiQZt	1	0.6875	0.421875	same painter
Exp4	lwycS	1	0.4375	-0.28125	same painter
Exp4	Mck4N	1	1	0.983607	same painter
Exp4	mnqPw	1	0.9375	0.875	same painter
Exp4	nB8qy	1	0.5625	0.546875	same painter
Exp4	nGskv	1	0.5625	0.25	same painter
Exp4	Nk4hf	1	1	0.71875	same painter
Exp4	nw4Qv	1	0.9375	0.905258	same painter
Exp4	OEi2U	1	0.4375	0.362193	same painter
Exp4	oic53	1	0.625	0.21875	same painter
Exp4	oMbk1	1	0.75	0.84375	same painter
Exp4	oqHms	1	0.4375	0.375	same painter
Exp4	OXCdV	1	0.625	0.703125	same painter
Exp4	P1RmM	1	0.5	0.116567	same painter
Exp4	P4ixb	1	0.75	0.296875	same painter
Exp4	PBaDS	1	0.5625	0.203125	same painter
Exp4	peZMe	1	0.875	0.763145	same painter
Exp4	phmsP	1	0.5	0.0555556	same painter
Exp4	pkSO1	1	0.5625	0.484375	same painter
Exp4	Q6bQQ	1	1	0.96875	same painter
Exp4	rBNlQ	1	0.8125	0.375	same painter
Exp4	rG8Vr	1	0.4375	0.140625	same painter
Exp4	rsbKf	1	0.9375	0.857391	same painter
Exp4	RUF47	1	0.8125	0.015625	same painter
Exp4	sNG1R	1	0.375	0.328125	same painter
Exp4	STdEn	1	0.8125	0.921875	same painter
Exp4	sV65G	1	0.8125	0.0625	same painter
Exp4	sYcax	1	0.75	0.374504	same painter
Exp4	TaRxF	1	0.625	0.625	same painter
Exp4	tvp6g	1	0.5	0.190476	same painter
Exp4	uh4un	1	0.75	0.5	same painter
Exp4	ukbas	1	0.8125	0.842014	same painter
Exp4	uSwBA	1	0.4375	0.265625	same painter
Exp4	UXSqa	1	0.4375	0.108631	same painter
Exp4	V1LLW	1	0.8125	0.4375	same painter
Exp4	V9ddY	1	0.6875	0.512649	same painter
Exp4	VyjOz	1	0.25	0.21875	same painter
Exp4	w083z	1	0.5625	0.968254	same painter
Exp4	w32jQ	1	0.8125	0.796875	same painter
Exp4	WJTUr	1	0.3125	0.101895	same painter
Exp4	wLoS9	1	0.5	0.75	same painter
Exp4	xcRsY	1	0.75	0.671875	same painter
Exp4	xpRoT	1	0.5625	0.515625	same painter
Exp4	XQ8lt	1	0.5625	0.318452	same painter
Exp4	xVY3E	1	0.8125	0.578125	same painter
Exp4	ydHZF	1	0.5	0.555556	same painter
Exp4	z06Z0	1	0.375	0.15625	same painter
Exp4	Za2p5	1	0.625	0.375	same painter
Exp4	ZfyYb	1	0.75	0.761905	same painter
Exp4	zhrMo	1	0.6875	0.5	same painter
Exp4	zi5Sd	1	1	0.793651	same painter
Exp4	ZmfEo	1	0.5	0.1875	same painter
Exp4	ZSthV	1	0.5	0.231351	same painter

[truncated: 9 more sheets: fig4b_fit, supp_fig2a, supp_fig2b, table1, table2, table3, table4, table5, table6]
